# Supplementary material for: 2-Fluoro-N′-[(2-hydroxynaphthalen-1-yl)methylidene]benzohydrazide
Source: Acta Crystallogr Sect E Struct Rep Online. 2011 Dec 3;68(Pt 1):o21. doi: 10.1107/S1600536811050896 (PMC3254361; doi:10.1107/S1600536811050896)
Supplement: Supplementary file 2 [file e-68-00o21-Isup2.hkl]

# 
# h,k,l, Fc-squared, Fo-squared, sigma(Fo-squared) and status flag 
# 
data_I
_shelx_title ' 1m in Cc' 
_shelx_refln_list_code          4 
_shelx_F_calc_maximum      187.33 
_exptl_crystal_F_000       640.00 
_reflns_d_resolution_high  0.7830 
 
loop_ 
 _symmetry_equiv_pos_as_xyz 
 'x, y, z' 
 'x, -y, z+1/2' 
 'x+1/2, y+1/2, z' 
 'x+1/2, -y+1/2, z+1/2' 
 
_cell_length_a     7.0779 
_cell_length_b    29.1953 
_cell_length_c     7.3013 
_cell_angle_alpha  90.000 
_cell_angle_beta  106.521 
_cell_angle_gamma  90.000 
 
_shelx_F_squared_multiplier     1.000 
 
loop_ 
 _refln_index_h 
 _refln_index_k 
 _refln_index_l 
 _refln_F_squared_calc 
 _refln_F_squared_meas 
 _refln_F_squared_sigma 
 _refln_observed_status 
   1   1  -9        2.01      -11.88      7.92 o 
   3   1  -9        7.82        1.60      5.56 o 
   2   2  -9        9.88       12.48      7.31 o 
   4   2  -9        0.03        5.74      7.67 o 
   1   3  -9        9.91      -14.21     19.02 o 
   3   3  -9       20.08       10.87      7.29 o 
   2   4  -9      104.02       97.04     23.29 o 
   4   4  -9        8.89       -8.89     11.02 o 
   1   5  -9        7.02       -1.65     14.40 o 
   3   5  -9        1.15       -3.13      8.70 o 
   2   6  -9       49.55       31.74     16.53 o 
   4   6  -9        0.78       -3.91     12.09 o 
   1   7  -9       56.43       27.58     11.14 o 
   3   7  -9        4.26      -12.63      8.42 o 
   2   8  -9       10.89      -13.35      8.90 o 
   3   9  -9       13.71       13.87      9.56 o 
   0   0  -8        0.03       -6.40      9.60 o 
   2   0  -8       31.57       11.40     12.98 o 
   4   0  -8      105.99       76.09     14.22 o 
   6   0  -8        9.33       32.71     13.16 o 
  -1   1  -8       19.38       23.82     12.45 o 
   1   1  -8       32.52       15.69     10.67 o 
   3   1  -8        0.39       -6.99      4.66 o 
   5   1  -8       90.07       98.83     11.53 o 
  -2   2  -8       18.30       29.87     13.16 o 
   0   2  -8        0.96      -12.80      8.53 o 
   2   2  -8        1.45       -8.00      5.33 o 
   4   2  -8       18.40       10.45      7.03 o 
   6   2  -8        0.05        2.72      7.64 o 
  -1   3  -8       26.38       22.40     12.45 o 
   1   3  -8       24.45        9.84      8.29 o 
   3   3  -8        7.32        7.31      5.49 o 
   5   3  -8       35.27       37.64      9.11 o 
  -2   4  -8       43.41       46.23     16.00 o 
   0   4  -8       34.51       19.83     14.05 o 
   2   4  -8      174.73      147.51     15.11 o 
   4   4  -8        6.88        3.09      6.66 o 
   6   4  -8        3.64        6.22      7.78 o 
  -1   5  -8        5.29       15.02      8.03 o 
   1   5  -8       83.72       78.02     11.69 o 
   3   5  -8        3.49       -3.83      7.92 o 
   5   5  -8        1.23        6.95      7.39 o 
  -2   6  -8       26.92       28.79     10.25 o 
   0   6  -8       12.57       -1.28      8.45 o 
   2   6  -8       23.35       14.68      8.54 o 
   4   6  -8        2.52       -0.78      7.67 o 
   6   6  -8        0.18       12.00     13.87 o 
  -1   7  -8      202.97      203.54     14.93 o 
   1   7  -8      179.51      144.04     14.42 o 
   3   7  -8       12.02       -7.59      7.75 o 
   5   7  -8        0.77        4.98     10.67 o 
   0   8  -8        2.97       -9.35      7.53 o 
   2   8  -8      175.83      141.01     14.02 o 
   4   8  -8        8.21      -10.29      7.49 o 
   6   8  -8        3.40       17.42     13.51 o 
  -1   9  -8       50.63       50.15     11.18 o 
   1   9  -8       68.73       55.07     11.06 o 
   3   9  -8       59.41       57.13     10.88 o 
   5   9  -8        4.02       18.13     12.80 o 
   0  10  -8       12.87        3.41      8.35 o 
   2  10  -8      112.11      104.43     22.58 o 
   4  10  -8        3.94       -3.20     13.51 o 
   6  10  -8        3.16        1.42     12.09 o 
  -1  11  -8       19.16       30.28      9.91 o 
   1  11  -8        3.77       -8.89      7.79 o 
   3  11  -8      225.52      176.01     20.62 o 
   5  11  -8        7.19       16.71     12.45 o 
   0  12  -8        1.69       -4.80      9.42 o 
   2  12  -8       94.54       65.55     11.27 o 
   4  12  -8       52.06       53.34     16.18 o 
  -1  13  -8       11.29        2.31      8.55 o 
   1  13  -8        1.29       -9.94      7.64 o 
   3  13  -8        1.16       -5.76     10.85 o 
   5  13  -8       20.67       19.91     12.80 o 
   0  14  -8        1.40        0.88      9.29 o 
   2  14  -8       39.79       25.69     20.45 o 
   4  14  -8      130.72      116.17     13.26 o 
   1  15  -8        5.12        0.52     17.25 o 
   3  15  -8        2.82        1.40      9.17 o 
   0  16  -8        4.78        1.71      9.04 o 
   2  16  -8       15.23        1.07     21.16 o 
   4  16  -8       49.23       39.24     10.32 o 
   1  17  -8       35.65       47.71     13.33 o 
   3  17  -8       26.70        9.61      9.62 o 
   2  18  -8        1.10      -10.59      8.17 o 
  -3   1  -7       73.29       73.60     14.58 o 
  -1   1  -7       16.31       12.68     11.20 o 
   1   1  -7       73.03       71.67      8.54 o 
   3   1  -7       12.95        3.11      4.42 o 
   5   1  -7       13.91       12.56      7.28 o 
   7   1  -7       58.94       48.11     10.16 o 
  -2   2  -7       11.78       11.73     10.31 o 
   0   2  -7        1.19       -7.92      5.28 o 
   2   2  -7       26.87       21.92      5.79 o 
   4   2  -7       17.49       12.85      5.46 o 
   6   2  -7        1.17        1.45      7.28 o 
  -3   3  -7       27.02       19.91     12.45 o 
  -1   3  -7        5.97        4.98      8.89 o 
   1   3  -7      146.12      121.15      8.56 o 
   3   3  -7       11.43        4.25      4.52 o 
   5   3  -7        4.00        0.63      6.38 o 
   7   3  -7       39.78       53.11     17.60 o 
  -2   4  -7       92.86       98.14     16.71 o 
   0   4  -7       41.80       56.89     12.09 o 
   2   4  -7      114.09      117.28      8.46 o 
   4   4  -7       71.83       69.90      7.57 o 
   6   4  -7        0.13        1.59      7.67 o 
  -3   5  -7       16.21       13.51     12.09 o 
  -1   5  -7       78.20       82.85     14.22 o 
   1   5  -7       13.70       16.05      7.86 o 
   3   5  -7        4.07        0.09      5.15 o 
   5   5  -7       16.14       19.32     11.73 o 
   7   5  -7       10.34       14.57      8.90 o 
  -2   6  -7       10.63       16.00     12.09 o 
   0   6  -7       42.51       48.12      9.40 o 
   2   6  -7       54.69       55.68      9.77 o 
   4   6  -7        3.39       -1.69      5.22 o 
   6   6  -7        1.71        8.21      9.07 o 
  -3   7  -7        2.04        2.39      8.03 o 
  -1   7  -7        2.61       -3.26      6.41 o 
   1   7  -7      249.10      225.34     15.65 o 
   3   7  -7       66.58       72.93     19.38 o 
   5   7  -7        7.86        8.82      7.16 o 
   7   7  -7        9.59       30.95      9.51 o 
  -2   8  -7       83.32       82.33     16.36 o 
   0   8  -7       64.27       79.13     10.83 o 
   2   8  -7      167.90      152.20     12.38 o 
   4   8  -7       17.58        1.46     11.73 o 
   6   8  -7        9.49        6.93      7.67 o 
  -3   9  -7       13.75       -0.40      7.49 o 
  -1   9  -7      319.70      310.02     17.17 o 
   1   9  -7       87.74       75.32     10.51 o 
   3   9  -7      117.75       97.01     29.16 o 
   5   9  -7        3.23        4.62      9.60 o 
   7   9  -7        9.55       19.91      9.29 o 
  -2  10  -7      119.61      145.93     14.58 o 
   0  10  -7       81.22       72.65     10.99 o 
   2  10  -7      110.99       97.96     19.02 o 
   4  10  -7       21.76        9.15     14.76 o 
   6  10  -7        0.03        4.27     10.67 o 
  -3  11  -7       13.74       -1.96      9.11 o 
  -1  11  -7       13.49        6.10      8.00 o 
   1  11  -7       61.08       43.07      9.11 o 
   3  11  -7      115.09       98.04     11.53 o 
   5  11  -7       51.41       44.80     13.51 o 
   7  11  -7       46.52       35.20     14.22 o 
  -2  12  -7       72.17       73.46     11.31 o 
   0  12  -7       11.24        5.11      7.59 o 
   2  12  -7       89.45       68.63     24.36 o 
   4  12  -7       93.67       97.91     38.94 o 
   6  12  -7        5.99       15.65     12.09 o 
  -1  13  -7       35.34       30.00     10.23 o 
   1  13  -7        5.97       -2.56      7.08 o 
   3  13  -7       75.76       70.84     10.83 o 
   5  13  -7      164.11      158.59     17.78 o 
  -2  14  -7        3.41        6.33      8.61 o 
   0  14  -7       14.49        3.68     11.56 o 
   2  14  -7       19.14       11.38      8.53 o 
   4  14  -7       34.79       47.01     15.82 o 
   6  14  -7       49.72       48.00     14.22 o 
  -1  15  -7       91.84      110.57     14.93 o 
   1  15  -7        0.82       -1.45      9.96 o 
   3  15  -7       77.14       78.50     14.40 o 
   5  15  -7       24.42       39.28      9.80 o 
  -2  16  -7       66.45       73.95     12.04 o 
   0  16  -7       52.40       41.95     10.02 o 
   2  16  -7        4.66       -3.33      7.34 o 
   4  16  -7      122.93      132.37     30.58 o 
   6  16  -7       15.65       17.42     12.80 o 
  -1  17  -7       91.22       92.41     12.31 o 
   1  17  -7       27.44       26.21      9.01 o 
   3  17  -7       84.95       71.43     23.65 o 
   5  17  -7       22.33       19.04     15.82 o 
   0  18  -7      139.86      137.95     13.72 o 
   2  18  -7        8.07      -10.76      7.18 o 
   4  18  -7        4.90        1.47      8.45 o 
  -1  19  -7        2.78        2.68     11.02 o 
   1  19  -7       42.49       29.42      9.29 o 
   3  19  -7       21.30       14.22      8.67 o 
   5  19  -7        5.01      -10.67     11.56 o 
   0  20  -7       31.14       27.46      9.41 o 
   2  20  -7       11.21        4.32      8.61 o 
   4  20  -7        3.64       -8.08      7.78 o 
  -1  21  -7       21.27       19.91      9.30 o 
   1  21  -7       20.04        5.44      8.92 o 
   3  21  -7       11.12       11.69      9.11 o 
   0  22  -7        7.92       -8.71      8.29 o 
   2  22  -7        2.94      -12.27      8.18 o 
   4  22  -7        6.62       -3.41      9.96 o 
   1  23  -7        2.28       -3.27      8.96 o 
   3  23  -7        4.68       -9.38      8.12 o 
   2  24  -7        3.43        7.47     12.45 o 
  -4   0  -6      423.42      434.16     27.74 o 
  -2   0  -6       84.50       72.54     12.09 o 
   0   0  -6       90.92      104.54     12.09 o 
   2   0  -6       33.87       29.87      8.53 o 
   4   0  -6      617.37      646.44     33.07 o 
   6   0  -6       13.43        9.25     10.67 o 
   8   0  -6       71.59       48.00     14.58 o 
  -3   1  -6        3.93        6.83      6.27 o 
  -1   1  -6       50.86       58.79      7.53 o 
   1   1  -6      141.48      133.49      8.42 o 
   3   1  -6       52.36       48.65      5.18 o 
   5   1  -6       35.40       32.87      7.53 o 
   7   1  -6       99.36      104.39     12.31 o 
  -4   2  -6       66.91       96.36     15.29 o 
  -2   2  -6       54.88       71.81      8.67 o 
   0   2  -6      104.99      107.31      8.19 o 
   2   2  -6      152.27      146.09      7.71 o 
   4   2  -6      187.46      190.73      9.03 o 
   6   2  -6       18.38       16.47     12.09 o 
   8   2  -6        5.16       11.04      8.86 o 
  -3   3  -6       12.97        1.42      9.60 o 
  -1   3  -6      113.44      112.93      9.05 o 
   1   3  -6      537.77      499.99     18.35 o 
   3   3  -6        5.70        0.44      4.59 o 
   5   3  -6      127.84      123.42     11.19 o 
   7   3  -6       32.36       45.32      9.91 o 
  -4   4  -6       21.31       33.07     12.09 o 
  -2   4  -6       54.19       66.88      8.65 o 
   0   4  -6       53.93       65.43     14.22 o 
   2   4  -6      118.49      125.44      7.74 o 
   4   4  -6       54.38       57.10      6.55 o 
   6   4  -6       48.75       63.17     10.05 o 
   8   4  -6       12.97       13.51      9.17 o 
  -3   5  -6       80.29      104.54     16.36 o 
  -1   5  -6      251.43      260.87     12.40 o 
   1   5  -6      136.18      143.09      7.99 o 
   3   5  -6       49.06       50.70      6.16 o 
   5   5  -6       12.96        5.66      6.41 o 
   7   5  -6       49.22       53.78     15.29 o 
  -4   6  -6        8.28        3.56     11.02 o 
  -2   6  -6        7.16        6.40      9.25 o 
   0   6  -6       22.64       19.29      5.50 o 
   2   6  -6      646.11      658.20     19.50 o 
   4   6  -6       79.46       93.41      7.80 o 
   6   6  -6       14.41       15.61      7.59 o 
   8   6  -6        2.86       13.87      9.60 o 
  -3   7  -6       68.85       77.87     14.93 o 
  -1   7  -6       86.48       99.84     14.76 o 
   1   7  -6     1289.50     1236.79     32.09 o 
   3   7  -6        3.76       -1.90      4.27 o 
   5   7  -6       10.80       15.65      7.14 o 
   7   7  -6       35.36       34.11      9.26 o 
  -4   8  -6        9.50       23.98      9.04 o 
  -2   8  -6      205.30      210.55     15.29 o 
   0   8  -6        3.27       -7.47      6.40 o 
   2   8  -6     1458.52     1426.99     63.83 o 
   4   8  -6       75.01       82.55     11.55 o 
   6   8  -6        8.44        9.36      7.28 o 
   8   8  -6        3.10       10.68      8.92 o 
  -3   9  -6       20.52       18.05      8.03 o 
  -1   9  -6      103.66      109.40     11.49 o 
   1   9  -6       56.72       60.80      9.31 o 
   3   9  -6      100.08      101.34      8.10 o 
   5   9  -6        5.43        9.72      6.91 o 
   7   9  -6        3.72        0.28      9.96 o 
  -4  10  -6       40.24       53.86     10.58 o 
  -2  10  -6      276.02      290.94     16.32 o 
   0  10  -6       65.28       65.34     12.27 o 
   2  10  -6      163.94      162.62     11.59 o 
   4  10  -6       40.08       38.90      6.32 o 
   6  10  -6       57.57       60.71     10.05 o 
  -3  11  -6        9.79        9.85      8.03 o 
  -1  11  -6       36.08       30.75      9.11 o 
   1  11  -6       87.95       83.58     13.33 o 
   3  11  -6        4.37       -8.51      5.72 o 
   5  11  -6       45.26       40.84      6.64 o 
   7  11  -6       21.64       22.79      8.65 o 
  -4  12  -6       84.15      127.19     35.02 o 
  -2  12  -6      333.80      337.64     26.49 o 
   0  12  -6      210.62      170.87     12.00 o 
   2  12  -6       28.92       21.25      7.53 o 
   4  12  -6       34.04       31.51      8.03 o 
   6  12  -6       20.26       16.36     11.73 o 
  -3  13  -6       58.65       56.80     10.78 o 
  -1  13  -6        1.33       -9.78      6.52 o 
   1  13  -6      100.66      122.90     16.18 o 
   3  13  -6      226.30      239.85     13.77 o 
   5  13  -6       99.32      113.88     13.33 o 
   7  13  -6        5.46        8.89     11.73 o 
  -4  14  -6       57.54       84.63     17.42 o 
  -2  14  -6      127.86      147.07     14.58 o 
   0  14  -6       58.42       58.40      9.56 o 
   2  14  -6        5.50       -1.52      7.08 o 
   4  14  -6       57.43       66.17      9.77 o 
   6  14  -6       39.21       44.09     13.87 o 
  -3  15  -6      160.21      179.04     35.20 o 
  -1  15  -6       29.55       25.37      8.17 o 
   1  15  -6       12.33        7.81      7.26 o 
   3  15  -6      115.20      118.81     11.85 o 
   5  15  -6        3.94        0.74      7.53 o 
   7  15  -6       10.54       19.56     12.80 o 
  -2  16  -6       74.09       70.51     10.92 o 
   0  16  -6       73.35       98.32     10.93 o 
   2  16  -6        3.58       -7.33      6.66 o 
   4  16  -6      280.55      343.50     34.67 o 
   6  16  -6       18.46       46.58     13.87 o 
  -3  17  -6       27.02       20.28     14.40 o 
  -1  17  -6       95.41      107.45     12.19 o 
   1  17  -6       12.91        2.50      6.88 o 
   3  17  -6      251.87      279.20     15.39 o 
   5  17  -6        0.43       -2.39      6.83 o 
  -2  18  -6        8.23        5.38      7.59 o 
   0  18  -6      180.63      182.54     12.76 o 
   2  18  -6        4.63       -5.61      6.48 o 
   4  18  -6       84.67       80.54     13.87 o 
   6  18  -6        8.22        8.18     11.38 o 
  -3  19  -6       10.38        9.63      9.21 o 
  -1  19  -6        0.49        4.16      7.69 o 
   1  19  -6       33.28       15.39      8.20 o 
   3  19  -6       30.43       29.32      8.61 o 
   5  19  -6       13.99       17.82      8.03 o 
  -2  20  -6       12.56       13.49      9.21 o 
   0  20  -6      195.49      221.88     22.05 o 
   2  20  -6       20.07       16.57     12.98 o 
   4  20  -6        8.21        5.69     11.38 o 
   6  20  -6        0.51        8.18     11.73 o 
  -1  21  -6       67.51       74.98     10.80 o 
   1  21  -6       29.05       22.93      8.53 o 
   3  21  -6       72.88       65.11     21.33 o 
   5  21  -6        2.41       -3.43      7.64 o 
  -2  22  -6       32.41       36.31     10.85 o 
   0  22  -6       12.38        0.41     14.40 o 
   2  22  -6       68.62       56.91     10.42 o 
   4  22  -6        5.83        6.30      7.94 o 
  -1  23  -6        7.87       12.75     14.05 o 
   1  23  -6       20.81       17.60      8.42 o 
   3  23  -6       22.15       15.21      8.54 o 
   5  23  -6        7.16        1.12     13.51 o 
   0  24  -6        3.28        5.64      7.67 o 
   2  24  -6       71.92       44.26     21.16 o 
   4  24  -6       12.98       11.70     11.56 o 
  -1  25  -6        2.75       -5.60      7.75 o 
   1  25  -6        7.31       -2.97     10.49 o 
   3  25  -6       27.68       18.63      9.01 o 
   0  26  -6        1.02       -4.08      7.28 o 
   2  26  -6        6.80       -0.99     12.45 o 
   4  26  -6       26.94       29.12      9.57 o 
   1  27  -6        0.24      -11.13     11.38 o 
   3  27  -6       33.23       25.30      9.14 o 
   2  28  -6        4.94       -4.27      8.63 o 
  -5   1  -5       67.15      114.68     11.03 o 
  -3   1  -5       18.59       17.33      5.77 o 
  -1   1  -5      391.04      411.59     15.71 o 
   1   1  -5      653.37      647.69     21.24 o 
   3   1  -5       88.59       98.41      5.46 o 
   5   1  -5       68.37       81.65      9.05 o 
   7   1  -5      276.27      256.74     17.78 o 
  -4   2  -5      179.18      201.27     12.07 o 
  -2   2  -5       61.28       67.67      7.67 o 
   0   2  -5      197.66      192.07      9.29 o 
   2   2  -5       90.51       94.33      5.96 o 
   4   2  -5       30.48       34.16      5.11 o 
   6   2  -5      145.59      152.83     10.94 o 
   8   2  -5       15.74       10.11      8.79 o 
  -5   3  -5       99.84      117.69     11.53 o 
  -3   3  -5       44.68       47.35      9.42 o 
  -1   3  -5      146.20      161.23     14.76 o 
   1   3  -5       82.08       99.41      6.77 o 
   3   3  -5       58.71       60.35      5.54 o 
   5   3  -5       27.83       36.52      7.14 o 
   7   3  -5       22.13       42.23      9.54 o 
  -4   4  -5       67.24       90.85     10.06 o 
  -2   4  -5       46.78       48.23      6.88 o 
   0   4  -5      169.82      170.16      8.79 o 
   2   4  -5      183.18      179.29      8.73 o 
   4   4  -5      137.41      126.82      6.91 o 
   6   4  -5       50.58       55.89      8.90 o 
   8   4  -5        4.39       -2.00      8.42 o 
  -5   5  -5      123.63      123.03     17.42 o 
  -3   5  -5       12.46       13.87      7.11 o 
  -1   5  -5      209.17      230.43     10.78 o 
   1   5  -5       15.34       18.76      4.19 o 
   3   5  -5        1.04       -2.43      3.20 o 
   5   5  -5       10.25        9.94      6.27 o 
   7   5  -5        4.74        4.09      7.39 o 
  -4   6  -5       23.92       21.69     10.67 o 
  -2   6  -5      145.26      134.41      9.23 o 
   0   6  -5      266.58      260.05     11.54 o 
   2   6  -5      428.85      446.12     13.85 o 
   4   6  -5       84.08       82.66      9.59 o 
   6   6  -5       27.79       33.79     11.38 o 
   8   6  -5       10.50        4.49      8.29 o 
  -5   7  -5       26.29       29.51     12.45 o 
  -3   7  -5       64.37       74.32     13.87 o 
  -1   7  -5        8.58        3.18      3.76 o 
   1   7  -5      122.40      139.08      6.95 o 
   3   7  -5      155.31      159.00      7.56 o 
   5   7  -5        9.49        9.96      6.02 o 
   7   7  -5       34.31       31.17      9.15 o 
  -4   8  -5       13.32       27.38     11.73 o 
  -2   8  -5      319.19      305.07     15.69 o 
   0   8  -5      113.22      122.40      6.76 o 
   2   8  -5     1274.56     1322.53     33.23 o 
   4   8  -5      258.08      279.00     10.67 o 
   6   8  -5       31.78       21.67      7.92 o 
   8   8  -5        1.45        0.77      7.92 o 
  -5   9  -5        6.42       18.85     11.38 o 
  -3   9  -5       57.29       55.67     23.11 o 
  -1   9  -5       35.78       30.08      7.04 o 
   1   9  -5      747.10      777.20     21.20 o 
   3   9  -5      149.09      150.63      7.93 o 
   5   9  -5       94.43       96.77      8.12 o 
   7   9  -5       44.86       34.74      9.01 o 
  -4  10  -5        5.40        5.25      7.41 o 
  -2  10  -5       13.52       22.23      7.69 o 
   0  10  -5      107.97      107.12      9.14 o 
   2  10  -5        7.61        1.37      3.74 o 
   4  10  -5      288.54      278.89     10.81 o 
   6  10  -5       18.66       17.71      9.07 o 
   8  10  -5        2.76        2.66      8.42 o 
  -5  11  -5        9.81       16.71     11.73 o 
  -3  11  -5       43.70       51.79     10.30 o 
  -1  11  -5      254.54      237.31     13.51 o 
   1  11  -5       84.16       92.15      9.21 o 
   3  11  -5       98.27      100.46     12.36 o 
   5  11  -5       47.78       56.62      8.23 o 
   7  11  -5       18.59       17.60      8.29 o 
  -4  12  -5      192.46      203.93     14.07 o 
  -2  12  -5      510.83      498.68     21.66 o 
   0  12  -5      150.19      139.70     10.16 o 
   2  12  -5       15.25        3.52      5.46 o 
   4  12  -5       81.61       83.86      7.25 o 
   6  12  -5       12.93       10.23     13.51 o 
   8  12  -5        7.26        6.20      8.42 o 
  -5  13  -5       11.25       44.45     14.22 o 
  -3  13  -5      702.71      734.36     37.16 o 
  -1  13  -5      104.61      119.03     10.93 o 
   1  13  -5       83.15       68.01     11.20 o 
   3  13  -5        1.29        1.25      5.51 o 
   5  13  -5       47.95       63.88      7.25 o 
   7  13  -5        5.23        4.27      7.54 o 
  -4  14  -5       57.78       73.60     16.00 o 
  -2  14  -5      128.14      150.30     12.76 o 
   0  14  -5      319.10      331.87     15.94 o 
   2  14  -5       22.36       17.86      6.77 o 
   4  14  -5        1.74        1.96      5.78 o 
   6  14  -5       61.01       87.86     10.81 o 
  -5  15  -5       22.90       53.34     14.93 o 
  -3  15  -5      189.92      227.18     14.67 o 
  -1  15  -5      195.38      177.81     12.00 o 
   1  15  -5       98.90      114.90      9.67 o 
   3  15  -5       54.23       58.15      8.89 o 
   5  15  -5       89.25      113.31     15.47 o 
   7  15  -5        6.25       22.40     12.45 o 
  -4  16  -5       65.06       76.81     16.00 o 
  -2  16  -5        2.07        4.37      7.29 o 
   0  16  -5        3.60       -2.81      5.26 o 
   2  16  -5      140.63      147.26     10.58 o 
   4  16  -5      145.88      191.66     17.07 o 
   6  16  -5       67.48       57.25     12.80 o 
  -3  17  -5        6.57       15.41      7.85 o 
  -1  17  -5      452.10      450.73     21.69 o 
   1  17  -5      127.08      117.34     10.76 o 
   3  17  -5      322.40      346.79     30.22 o 
   5  17  -5      113.38      105.45     15.65 o 
   7  17  -5       11.54       25.96     12.45 o 
  -4  18  -5       34.88       35.20     13.51 o 
  -2  18  -5        7.84        7.58      7.53 o 
   0  18  -5      162.28      167.36     12.27 o 
   2  18  -5       98.59       81.33     18.31 o 
   4  18  -5      120.24      155.03     16.36 o 
   6  18  -5        1.55        5.69     10.31 o 
  -3  19  -5       40.08       43.02      9.41 o 
  -1  19  -5       76.76       82.51     10.73 o 
   1  19  -5        1.80       -8.71      5.81 o 
   3  19  -5      293.74      300.98     15.39 o 
   5  19  -5       67.78       59.65      9.43 o 
   7  19  -5        0.14        5.69     12.09 o 
  -4  20  -5       13.03       10.31     11.02 o 
  -2  20  -5       58.00       78.49     20.09 o 
   0  20  -5      103.01      127.48     18.13 o 
   2  20  -5       41.50       35.39      8.10 o 
   4  20  -5        5.69        4.10      6.99 o 
   6  20  -5       10.74        9.65      7.67 o 
  -3  21  -5       22.79       36.50      8.54 o 
  -1  21  -5       37.01       41.50      8.96 o 
   1  21  -5       49.58       37.80      8.00 o 
   3  21  -5      111.20       96.81     10.67 o 
   5  21  -5        2.09       -8.31     18.67 o 
  -2  22  -5       12.50       10.95      7.78 o 
   0  22  -5       41.59       45.57      8.96 o 
   2  22  -5        8.91       -3.91      6.93 o 
   4  22  -5       32.42       61.18     11.02 o 
   6  22  -5       30.33       34.44      9.21 o 
  -3  23  -5       15.31       34.49     13.16 o 
  -1  23  -5       61.42       45.85      9.05 o 
   1  23  -5       73.15       67.00     18.85 o 
   3  23  -5       47.94       44.55     10.85 o 
   5  23  -5       33.70       50.43      9.87 o 
  -2  24  -5       12.94        7.68     12.62 o 
   0  24  -5       26.19       13.67      7.08 o 
   2  24  -5       70.10       58.47     10.13 o 
   4  24  -5        0.24       -1.62      7.24 o 
   6  24  -5       21.47       28.51      9.77 o 
  -3  25  -5       10.92       16.36     12.80 o 
  -1  25  -5       18.43       14.36      8.10 o 
   1  25  -5        6.87       -6.27      8.89 o 
   3  25  -5        4.60        4.46      7.34 o 
   5  25  -5       41.85       42.66     11.02 o 
  -2  26  -5       49.17       52.42     10.16 o 
   0  26  -5        1.57        2.01      6.88 o 
   2  26  -5       66.51       47.86      9.37 o 
   4  26  -5        1.33       -6.04     14.22 o 
  -1  27  -5        1.58       -1.70      6.99 o 
   1  27  -5        5.08       -5.87      7.42 o 
   3  27  -5       30.58       19.76      8.45 o 
   5  27  -5       17.30       34.49     14.93 o 
   0  28  -5        2.46       -5.98      7.30 o 
   2  28  -5       11.21       -7.75      7.28 o 
   4  28  -5       17.02       19.56     13.87 o 
  -1  29  -5        8.64       -3.54      9.42 o 
   1  29  -5        5.81       -9.68     12.45 o 
   3  29  -5       24.41       18.85     14.22 o 
   0  30  -5       36.59       22.33      9.20 o 
   2  30  -5        0.07        2.49     12.09 o 
   1  31  -5       51.63       27.74     14.93 o 
  -2   0  -4     1024.87     1077.41     46.58 o 
   0   0  -4     3704.95     3810.04    145.79 o 
   2   0  -4       44.46       44.45      7.11 o 
   4   0  -4      101.11      117.42      7.08 o 
   6   0  -4      217.85      264.20     19.56 o 
   8   0  -4       10.72        3.20     10.67 o 
  -3   1  -4       25.97       17.25      5.21 o 
  -1   1  -4      382.72      380.97     13.95 o 
   1   1  -4      604.92      638.50     20.11 o 
   3   1  -4       75.49       74.85      4.46 o 
   5   1  -4       59.77       52.23      7.28 o 
   7   1  -4      202.21      199.61     23.47 o 
  -2   2  -4      277.15      292.53     12.19 o 
   0   2  -4      326.05      370.10     13.20 o 
   2   2  -4      571.63      578.52     18.86 o 
   4   2  -4       91.39       92.40      5.34 o 
   6   2  -4      156.79      138.47     10.18 o 
   8   2  -4        5.27       -3.15      7.49 o 
  -3   3  -4      147.61      132.63     12.80 o 
  -1   3  -4       50.28       54.86      5.53 o 
   1   3  -4     3107.78     3256.52     88.63 o 
   3   3  -4      786.60      848.06     20.99 o 
   5   3  -4       56.40       63.73      7.79 o 
   7   3  -4       87.72      102.90     11.69 o 
  -2   4  -4       37.59       38.07      7.64 o 
   0   4  -4      107.49      115.05     11.38 o 
   2   4  -4      967.98     1063.62     26.59 o 
   4   4  -4      776.51      790.12     21.14 o 
   6   4  -4      286.30      265.43     13.95 o 
   8   4  -4       17.06       21.07      8.40 o 
  -3   5  -4      182.27      168.19     14.58 o 
  -1   5  -4      165.55      155.74      8.00 o 
   1   5  -4     9590.54     9789.55    218.24 o 
   3   5  -4     1648.44     1735.87     41.47 o 
   5   5  -4        3.01       11.53      8.71 o 
   7   5  -4      130.84      131.41     12.40 o 
  -2   6  -4      317.48      323.46     18.31 o 
   0   6  -4      295.74      307.82      9.95 o 
   2   6  -4     1790.24     1945.42     40.33 o 
   4   6  -4      583.62      617.65     17.69 o 
   6   6  -4        6.97        2.34      6.77 o 
   8   6  -4        2.42        1.54      7.92 o 
  -3   7  -4        5.40       -2.69      4.61 o 
  -1   7  -4      376.48      366.77     15.29 o 
   1   7  -4     4451.63     4629.04    104.36 o 
   3   7  -4       79.20       81.66      4.83 o 
   5   7  -4       79.85       94.81      9.17 o 
   7   7  -4       16.99       20.73      9.60 o 
  -2   8  -4       42.35       55.72      6.41 o 
   0   8  -4      821.81      847.58     21.74 o 
   2   8  -4      438.41      443.11     11.36 o 
   4   8  -4      417.37      428.73     16.74 o 
   6   8  -4       43.80       62.37     18.49 o 
   8   8  -4        3.79       -4.68      7.92 o 
  -3   9  -4      201.92      180.83     11.93 o 
  -1   9  -4        6.18        9.44      3.30 o 
   1   9  -4      193.55      210.44      7.83 o 
   3   9  -4       79.76       91.58      5.19 o 
   5   9  -4      138.33      145.86      6.98 o 
   7   9  -4        9.67       -2.76      7.03 o 
  -4  10  -4      436.89      429.11     19.48 o 
  -2  10  -4      489.81      439.64     18.42 o 
   0  10  -4      139.77      148.34      6.25 o 
   2  10  -4      514.61      536.79     16.54 o 
   4  10  -4       67.83       70.71      5.22 o 
   6  10  -4       26.40       22.74      8.21 o 
   8  10  -4       22.75       19.56      9.30 o 
  -3  11  -4      481.30      512.08     21.10 o 
  -1  11  -4       43.70       51.73      7.39 o 
   1  11  -4      128.60      123.38      5.85 o 
   3  11  -4       46.74       57.12      4.59 o 
   5  11  -4       25.37       25.72      4.63 o 
   7  11  -4       20.44       19.97      8.40 o 
  -4  12  -4      604.09      622.53     24.63 o 
  -2  12  -4      925.71      928.68     31.57 o 
   0  12  -4      238.53      247.46     12.10 o 
   2  12  -4       25.47       31.44      4.56 o 
   4  12  -4       45.26       57.65      5.11 o 
   6  12  -4        0.63       -6.17      5.31 o 
   8  12  -4        1.97       14.04      8.65 o 
  -5  13  -4      102.38      134.76     18.13 o 
  -3  13  -4      130.28      142.33     11.28 o 
  -1  13  -4      101.15      110.10      9.23 o 
   1  13  -4      133.50      140.43      8.86 o 
   3  13  -4       85.30       90.18      5.16 o 
   5  13  -4       55.45       63.21      6.31 o 
   7  13  -4       16.82       20.73      7.11 o 
  -6  14  -4       11.42       25.96     12.09 o 
  -4  14  -4        8.38       20.62     11.38 o 
  -2  14  -4      258.91      274.60     14.16 o 
   0  14  -4      213.72      216.70     11.53 o 
   2  14  -4       47.31       56.44      8.00 o 
   4  14  -4      194.26      195.52      9.06 o 
   6  14  -4       42.27       53.42      7.57 o 
   8  14  -4        3.66        5.64      8.00 o 
  -5  15  -4       24.91       25.25     11.73 o 
  -3  15  -4      165.62      183.88     12.32 o 
  -1  15  -4      627.87      680.05     24.50 o 
   1  15  -4        7.35        3.31      4.86 o 
   3  15  -4      158.26      161.88      8.14 o 
   5  15  -4       43.17       41.14      5.55 o 
   7  15  -4       10.31        5.79      7.27 o 
  -4  16  -4       18.07       33.07     11.73 o 
  -2  16  -4       19.56       11.70     11.91 o 
   0  16  -4      115.14      120.20      9.05 o 
   2  16  -4      251.85      284.41     13.26 o 
   4  16  -4       93.32       95.36      7.39 o 
   6  16  -4       49.55       44.36      7.30 o 
  -5  17  -4       24.77       23.47     11.73 o 
  -3  17  -4       73.60       81.09     12.45 o 
  -1  17  -4      688.36      712.08     29.69 o 
   1  17  -4      130.37      136.42      9.14 o 
   3  17  -4      237.27      230.91     10.02 o 
   5  17  -4        8.19        2.96      5.33 o 
   7  17  -4        0.20        3.56      6.50 o 
  -4  18  -4        7.86       24.18     11.38 o 
  -2  18  -4      124.52      153.50     12.62 o 
   0  18  -4      194.59      208.14     11.69 o 
   2  18  -4      353.00      360.24     34.85 o 
   4  18  -4        6.57       -3.16      4.90 o 
   6  18  -4        5.35        0.83      6.51 o 
  -5  19  -4       26.15       58.67     14.22 o 
  -3  19  -4      113.06      135.59     16.53 o 
  -1  19  -4        2.14        8.25      5.72 o 
   1  19  -4       59.92       70.55      8.35 o 
   3  19  -4      680.30      715.25     25.81 o 
   5  19  -4       36.30       40.35      6.90 o 
   7  19  -4        2.03       -4.09     10.85 o 
  -4  20  -4       36.29       51.91     13.16 o 
  -2  20  -4       13.67       10.36      6.77 o 
   0  20  -4       11.98        9.34      5.64 o 
   2  20  -4        2.50        0.81      5.72 o 
   4  20  -4       10.68        4.08      5.57 o 
   6  20  -4       10.12        2.81      6.86 o 
  -5  21  -4        2.62       18.85     10.67 o 
  -3  21  -4       84.58       92.08     16.18 o 
  -1  21  -4        9.44        9.33      6.48 o 
   1  21  -4       48.67       55.01     17.78 o 
   3  21  -4      526.25      629.18     23.53 o 
   5  21  -4       92.17       92.49     10.22 o 
   7  21  -4        3.48        9.04      9.11 o 
  -4  22  -4       10.87       28.80     12.09 o 
  -2  22  -4      118.50      151.22     12.57 o 
   0  22  -4       23.27       22.80      6.57 o 
   2  22  -4      178.40      165.82     18.13 o 
   4  22  -4       46.43       69.37     10.67 o 
   6  22  -4       13.15        9.71      6.74 o 
  -3  23  -4       49.53       78.58     14.93 o 
  -1  23  -4       60.73       54.17      8.89 o 
   1  23  -4       38.73       33.72      7.34 o 
   3  23  -4       57.81       44.82     16.71 o 
   5  23  -4       84.44       89.62     24.00 o 
  -4  24  -4       10.18       12.45     11.02 o 
  -2  24  -4       69.90       78.75     10.30 o 
   0  24  -4      133.57      111.30     13.87 o 
   2  24  -4      122.31      129.44     16.89 o 
   4  24  -4        0.70       -8.64      6.41 o 
   6  24  -4       15.80       18.49     12.09 o 
  -3  25  -4        6.78       11.73     11.02 o 
  -1  25  -4       11.69        5.09      6.52 o 
   1  25  -4       32.01       27.36      7.94 o 
   3  25  -4       72.37       78.43      9.62 o 
   5  25  -4       93.81      109.52     17.78 o 
  -2  26  -4        3.29       -4.54      6.02 o 
   0  26  -4       55.89       51.98      8.63 o 
   2  26  -4       44.60       32.68      8.19 o 
   4  26  -4        0.61      -14.40      9.60 o 
   6  26  -4        5.68       10.67     13.51 o 
  -3  27  -4       17.62       27.74     12.09 o 
  -1  27  -4        8.51        2.54      7.47 o 
   1  27  -4       31.76       27.16      8.10 o 
   3  27  -4       83.75       84.98     16.00 o 
   5  27  -4        9.35       11.38     12.45 o 
  -2  28  -4        9.41       -4.31      6.66 o 
   0  28  -4      100.00      114.47     30.40 o 
   2  28  -4       27.13       23.82     12.80 o 
   4  28  -4       17.00       28.45     13.51 o 
  -1  29  -4       94.61       99.07     10.93 o 
   1  29  -4       27.17       24.18     12.80 o 
   3  29  -4       25.11       15.29     12.80 o 
   5  29  -4       15.85       11.38     13.87 o 
  -2  30  -4        5.04        2.13      9.60 o 
   2  30  -4       52.32       65.43     15.65 o 
   4  30  -4        8.30       -9.25     11.73 o 
  -1  31  -4       44.57       35.20     13.16 o 
   1  31  -4       27.53       14.93     12.09 o 
   3  31  -4        9.33       -1.07     11.73 o 
   0  32  -4       55.85       52.63     15.65 o 
   2  32  -4        5.87       11.73     13.51 o 
   1  33  -4       32.47       24.54     13.16 o 
  -7   1  -3        6.43       21.32     17.25 o 
  -5   1  -3      332.33      244.99     22.76 o 
  -3   1  -3      160.02      133.70     13.51 o 
  -1   1  -3     1116.01     1126.56     32.56 o 
   1   1  -3     1155.65     1300.22     36.46 o 
   3   1  -3      311.10      292.76      7.68 o 
   5   1  -3      128.01      133.63      8.67 o 
   7   1  -3      221.28      214.67     20.45 o 
   9   1  -3       44.85       28.24     17.42 o 
  -6   2  -3       73.28       42.46      9.37 o 
  -4   2  -3       45.56       19.20      9.60 o 
  -2   2  -3     1123.52     1261.60     56.89 o 
   0   2  -3     1342.90     1320.62     37.46 o 
   2   2  -3      201.10      199.06      7.22 o 
   4   2  -3      536.68      550.25     16.05 o 
   6   2  -3      336.02      333.81     15.59 o 
   8   2  -3        4.73        0.94      7.64 o 
  -7   3  -3       16.71       18.46      8.42 o 
  -5   3  -3       57.99       42.67     12.80 o 
  -3   3  -3      285.59      297.26     19.20 o 
  -1   3  -3      468.23      449.52     12.38 o 
   1   3  -3     2004.54     1973.71     57.52 o 
   3   3  -3     1032.94     1028.49     22.08 o 
   5   3  -3        3.47       -0.36      4.53 o 
   7   3  -3       48.78       53.24     16.18 o 
   9   3  -3        5.27        6.07      8.54 o 
  -6   4  -3       14.92       10.67      9.25 o 
  -4   4  -3       59.33       39.82     10.31 o 
  -2   4  -3      832.45      797.57     38.40 o 
   0   4  -3      331.27      342.61     11.53 o 
   2   4  -3      470.47      488.88     11.62 o 
   4   4  -3      274.47      309.60     10.11 o 
   6   4  -3      528.96      489.43     19.86 o 
   8   4  -3        7.03        0.45      7.92 o 
  -7   5  -3       29.11       27.91      9.15 o 
  -5   5  -3      176.92      183.12     18.13 o 
  -3   5  -3      164.50      175.66     13.87 o 
  -1   5  -3       20.77       20.31      2.61 o 
   1   5  -3     2429.42     2500.79     57.21 o 
   3   5  -3       83.85       79.95      4.07 o 
   5   5  -3      159.17      156.36      9.78 o 
   7   5  -3       47.39       27.28      9.42 o 
  -6   6  -3       49.24       45.87     12.09 o 
  -4   6  -3      108.58       98.85     13.16 o 
  -2   6  -3       96.12       86.08      6.57 o 
   0   6  -3      240.88      221.67      6.08 o 
   2   6  -3     1405.49     1417.59     29.55 o 
   4   6  -3      681.92      728.62     17.49 o 
   6   6  -3       30.48       42.82      7.78 o 
   8   6  -3        0.71       -5.89      6.77 o 
  -7   7  -3        5.41        3.56     12.09 o 
  -5   7  -3       31.58       24.89      9.25 o 
  -3   7  -3       88.92       83.21      9.60 o 
  -1   7  -3      333.13      303.17      8.15 o 
   1   7  -3      164.51      163.83      5.20 o 
   3   7  -3     1292.38     1415.68     30.07 o 
   5   7  -3      100.61      115.07      6.09 o 
   7   7  -3       32.16       35.56      8.80 o 
  -6   8  -3       55.68       51.56     12.45 o 
  -4   8  -3       23.73       25.96      8.18 o 
  -2   8  -3      306.91      289.79     10.34 o 
   0   8  -3      143.06      154.21      4.91 o 
   2   8  -3     1064.19     1056.43     22.72 o 
   4   8  -3      436.82      461.18     12.39 o 
   6   8  -3       63.57       67.24     15.01 o 
   8   8  -3        7.42        7.47      8.17 o 
  -7   9  -3       11.27       30.58     12.45 o 
  -5   9  -3      159.92      163.92     17.07 o 
  -3   9  -3       17.67       21.77      5.21 o 
  -1   9  -3      716.86      724.98     16.31 o 
   1   9  -3     1957.25     2015.65     40.76 o 
   3   9  -3      108.76      118.20      5.16 o 
   5   9  -3       78.03       81.97      5.80 o 
   7   9  -3       58.23       63.41     11.38 o 
  -6  10  -3      119.90      101.34     16.36 o 
  -4  10  -3      711.47      733.91     37.51 o 
  -2  10  -3      382.09      399.99     12.89 o 
   0  10  -3      817.54      932.60     20.06 o 
   2  10  -3      171.93      165.05      5.65 o 
   4  10  -3       24.78       23.47      3.73 o 
   6  10  -3       67.19       78.01      8.02 o 
   8  10  -3        7.89        5.45     21.33 o 
  -5  11  -3       57.68       66.85     12.80 o 
  -3  11  -3      196.24      184.49     10.52 o 
  -1  11  -3       92.07       94.89      4.16 o 
   1  11  -3      879.51      984.17     21.12 o 
   3  11  -3      234.07      249.43      7.78 o 
   5  11  -3       83.69       91.82     12.42 o 
   7  11  -3        6.06        5.06      5.84 o 
  -6  12  -3       38.81       57.96     13.87 o 
  -4  12  -3      647.09      621.55     33.78 o 
  -2  12  -3       62.57       75.53      5.86 o 
   0  12  -3     1605.27     1773.16     43.89 o 
   2  12  -3       36.07       41.21      3.49 o 
   4  12  -3       86.91       89.55      5.55 o 
   6  12  -3       16.01        5.94      5.52 o 
   8  12  -3       17.81       13.79      9.96 o 
  -5  13  -3      140.56      129.43     14.58 o 
  -3  13  -3      485.15      481.29     15.74 o 
  -1  13  -3      506.31      518.19     15.40 o 
   1  13  -3      221.19      238.80      6.92 o 
   3  13  -3      319.06      326.12      9.41 o 
   5  13  -3       53.75       60.88      5.90 o 
   7  13  -3       11.37        2.83      9.05 o 
  -6  14  -3       14.27       18.49     12.45 o 
  -4  14  -3      107.26      111.65     13.16 o 
  -2  14  -3      995.59      933.13     25.35 o 
   0  14  -3      198.88      199.25      8.10 o 
   2  14  -3       19.47       16.75      2.81 o 
   4  14  -3       73.24       72.74      8.52 o 
   6  14  -3       12.59        7.61      5.67 o 
   8  14  -3       13.26       23.04      7.92 o 
  -5  15  -3       76.80       77.52     12.80 o 
  -3  15  -3      604.06      629.49     19.16 o 
  -1  15  -3      597.56      633.09     18.15 o 
   1  15  -3      367.99      364.65     11.86 o 
   3  15  -3      217.50      224.51      7.59 o 
   5  15  -3       47.41       50.22      5.54 o 
   7  15  -3       24.12       19.63      6.93 o 
  -4  16  -3       96.04      109.16     14.22 o 
  -2  16  -3      193.22      188.25      8.73 o 
   0  16  -3       64.92       83.74      5.95 o 
   2  16  -3       93.04       98.70      6.15 o 
   4  16  -3       14.09       14.42      4.01 o 
   6  16  -3       36.08       33.02      6.83 o 
   8  16  -3       11.47        7.48      7.38 o 
  -5  17  -3        8.52        6.76      8.89 o 
  -3  17  -3      131.18      137.48      8.44 o 
  -1  17  -3       45.68       49.77      5.33 o 
   1  17  -3      106.34      103.57      6.20 o 
   3  17  -3       45.42       44.93      5.49 o 
   5  17  -3      221.45      223.59      8.94 o 
   7  17  -3        0.83       -4.44      6.00 o 
  -4  18  -3       49.97       47.31      9.78 o 
  -2  18  -3       13.10        7.22      5.72 o 
   0  18  -3      393.25      412.19     14.85 o 
   2  18  -3       47.25       62.63      5.96 o 
   4  18  -3      140.61      162.09      8.69 o 
   6  18  -3        3.09        4.55      5.20 o 
  -3  19  -3      113.58      130.61      8.46 o 
  -1  19  -3      310.42      305.55     11.51 o 
   1  19  -3      147.85      160.76     12.08 o 
   3  19  -3      131.21      146.48      8.06 o 
   5  19  -3      279.49      262.49     11.92 o 
   7  19  -3        0.38        4.83      6.28 o 
  -4  20  -3       74.78       92.70     19.02 o 
  -2  20  -3      185.15      166.79      8.75 o 
   0  20  -3      120.42      125.65      7.07 o 
   2  20  -3     1281.52     1385.15     45.98 o 
   4  20  -3      378.17      379.42     14.27 o 
   6  20  -3       72.02       67.31      8.25 o 
  -5  21  -3        9.84       31.29     11.38 o 
  -3  21  -3       47.86       49.53      8.29 o 
  -1  21  -3      333.92      352.45     21.89 o 
   1  21  -3       25.53       24.66      5.05 o 
   3  21  -3      208.38      233.31     10.56 o 
   5  21  -3       38.86       51.68      7.33 o 
   7  21  -3        1.71       -8.89     12.09 o 
  -4  22  -3       33.45       30.94     11.02 o 
  -2  22  -3      111.96      113.74      8.20 o 
   0  22  -3        8.37        5.33      4.34 o 
   2  22  -3      601.55      629.80     19.25 o 
   4  22  -3      184.74      211.36     10.42 o 
   6  22  -3       15.92       15.30      8.54 o 
  -5  23  -3        5.69       12.45      9.96 o 
  -3  23  -3      186.30      210.40     12.68 o 
  -1  23  -3      124.53      131.15      8.27 o 
   1  23  -3       17.56        8.00      4.73 o 
   3  23  -3       22.04       19.86      6.05 o 
   5  23  -3      102.36      102.28     12.05 o 
   7  23  -3        0.74       12.09     14.93 o 
  -4  24  -3       23.08       29.87     11.02 o 
  -2  24  -3       46.04       46.21      6.70 o 
   0  24  -3      152.11      139.19     10.44 o 
   2  24  -3       78.00       80.00      7.38 o 
   4  24  -3        4.79        2.68      7.42 o 
   6  24  -3        9.24       -3.37      8.46 o 
  -3  25  -3      182.30      218.33     18.13 o 
  -1  25  -3      114.82      122.60      8.47 o 
   1  25  -3        7.54       -5.46      4.64 o 
   3  25  -3      119.27      114.76     31.65 o 
   5  25  -3       13.06       10.93      8.63 o 
  -4  26  -3       28.83       52.63     12.80 o 
  -2  26  -3       11.81        7.62      5.51 o 
   0  26  -3        3.30       -5.62      4.70 o 
   2  26  -3       39.74       40.67      8.80 o 
   4  26  -3        6.68       -3.58      7.94 o 
   6  26  -3       28.53       27.10     10.34 o 
  -3  27  -3       20.89       29.16     10.67 o 
  -1  27  -3       23.94       30.95      6.16 o 
   1  27  -3       20.08       12.26     11.02 o 
   3  27  -3       44.71       50.49      9.97 o 
   5  27  -3       19.35       24.92     10.08 o 
  -4  28  -3       28.86       40.18     12.45 o 
  -2  28  -3        6.59        4.87      6.52 o 
   0  28  -3      192.49      204.06     13.66 o 
   2  28  -3        2.00       -9.12      6.83 o 
   4  28  -3       25.83       20.60      9.47 o 
  -3  29  -3        5.04        3.56      9.60 o 
  -1  29  -3       83.79       94.87     13.33 o 
   1  29  -3       21.84       15.99     10.85 o 
   3  29  -3       34.93       34.11      9.82 o 
   5  29  -3       11.27       26.28     10.68 o 
   0  30  -3      284.74      300.55     16.90 o 
   2  30  -3       81.95      105.10     23.11 o 
   4  30  -3       32.13       26.39      9.98 o 
  -1  31  -3       21.55        6.04     10.67 o 
   1  31  -3       11.88       -0.71      8.19 o 
   3  31  -3       21.58       21.10      9.57 o 
   0  32  -3        3.05       -5.10      7.77 o 
   2  32  -3       35.20       27.01     11.73 o 
   4  32  -3        8.83        9.38      9.87 o 
  -1  33  -3       72.73       84.27     16.00 o 
   1  33  -3       16.22       27.39     10.67 o 
   3  33  -3        8.71       12.41      9.87 o 
   0  34  -3        8.47       -7.11     11.73 o 
   2  34  -3       10.74        5.50     16.89 o 
   1  35  -3        4.67       -4.98     11.73 o 
  -6   0  -2      109.73       72.18     15.65 o 
   0   0  -2    28855.58    27711.75   1031.54 o 
   2   0  -2     3650.74     3410.35    119.12 o 
   4   0  -2      708.66      766.42     24.12 o 
   6   0  -2      100.03      130.85     15.65 o 
   8   0  -2       59.43       48.71     14.22 o 
  -7   1  -2        6.29       14.41      7.94 o 
  -5   1  -2      175.35      151.48     18.49 o 
   1   1  -2    20846.66    21148.01    538.69 o 
   3   1  -2      207.89      222.59      5.81 o 
   5   1  -2       98.20       95.03      8.05 o 
   7   1  -2        0.50       -5.16      6.29 o 
   9   1  -2       13.27       12.27      9.30 o 
  -6   2  -2       27.70       19.88      8.03 o 
  -4   2  -2       78.13       66.49     11.38 o 
   0   2  -2    18907.97    19219.02    509.90 o 
   2   2  -2     1573.72     1476.56     27.12 o 
   4   2  -2      116.89      119.29      5.33 o 
   6   2  -2      431.39      424.20     18.10 o 
   8   2  -2       57.53       64.87     11.91 o 
  -7   3  -2        9.22       24.01      9.11 o 
  -5   3  -2      605.86      626.18     38.40 o 
  -3   3  -2       69.99       48.36      8.89 o 
  -1   3  -2      663.73      620.03     19.98 o 
   1   3  -2    35093.39    34657.19    823.38 o 
   3   3  -2      470.56      466.63     15.60 o 
   5   3  -2        4.29       -1.49      4.25 o 
   7   3  -2        7.51       -5.54     10.31 o 
  -6   4  -2      127.36      137.25     19.56 o 
  -4   4  -2       61.39       85.34     12.09 o 
  -2   4  -2      408.81      352.74     19.91 o 
   0   4  -2    15116.76    14509.05    395.85 o 
   2   4  -2     1147.57     1096.09     22.81 o 
   4   4  -2      610.01      610.07     14.72 o 
   6   4  -2      999.40     1007.66     35.20 o 
   8   4  -2       38.33       49.59     10.06 o 
  -7   5  -2       16.94       20.27     13.51 o 
  -5   5  -2      429.86      425.27     28.45 o 
  -3   5  -2      177.48      181.35     14.22 o 
  -1   5  -2     1081.58     1008.01     31.13 o 
   1   5  -2     6848.37     6798.29    132.79 o 
   3   5  -2     2674.98     2629.95     53.62 o 
   5   5  -2       73.70       76.04      6.40 o 
   7   5  -2      134.29      120.44     11.93 o 
  -6   6  -2       45.10       59.03     14.58 o 
  -4   6  -2       15.07       16.00      7.11 o 
  -2   6  -2      227.45      226.15     13.87 o 
   0   6  -2     1538.87     1547.77     37.26 o 
   2   6  -2      980.31     1033.30     21.87 o 
   4   6  -2      682.79      709.26     17.03 o 
   6   6  -2       94.45      107.65      8.77 o 
   8   6  -2        3.56        1.03      7.67 o 
  -7   7  -2       20.74       22.40     11.02 o 
  -5   7  -2      693.47      737.47     40.54 o 
  -3   7  -2      860.17      861.21     41.60 o 
  -1   7  -2     1605.73     1588.53     39.05 o 
   1   7  -2     2101.98     2046.07     40.95 o 
   3   7  -2     1074.92     1196.74     25.93 o 
   5   7  -2      102.64      114.86      5.84 o 
   7   7  -2       82.69       61.78      9.66 o 
  -6   8  -2        8.00       11.02     10.67 o 
  -4   8  -2      253.89      246.42     18.13 o 
  -2   8  -2      239.57      248.08     18.85 o 
   0   8  -2      616.62      552.02     14.76 o 
   2   8  -2      320.30      299.27      7.81 o 
   4   8  -2      722.02      765.17     18.02 o 
   6   8  -2      208.06      234.44     10.88 o 
   8   8  -2       13.91       17.69      8.29 o 
  -7   9  -2       68.13      116.27     19.20 o 
  -5   9  -2      626.85      702.98     37.34 o 
  -3   9  -2      851.66      841.91     28.91 o 
  -1   9  -2      167.48      172.46      6.53 o 
   1   9  -2      331.54      281.57      7.15 o 
   3   9  -2     2657.76     2835.04     57.76 o 
   5   9  -2      124.10      112.54      5.86 o 
   7   9  -2        9.95       10.35      6.33 o 
  -6  10  -2       28.90       43.38     13.51 o 
  -4  10  -2      369.21      317.46     14.78 o 
  -2  10  -2      765.46      718.65     24.26 o 
   0  10  -2     1417.25     1466.92     43.46 o 
   2  10  -2       62.43       71.83      3.45 o 
   4  10  -2        1.24        1.85      2.71 o 
   6  10  -2       92.67       89.08      8.27 o 
   8  10  -2        3.49       -2.00      7.39 o 
  -7  11  -2       34.72       30.22     11.73 o 
  -5  11  -2      223.19      275.93     20.98 o 
  -3  11  -2       46.24       50.35      6.03 o 
  -1  11  -2      912.51     1008.24     21.62 o 
   1  11  -2      178.91      158.51      4.83 o 
   3  11  -2      117.97      115.92      5.95 o 
   5  11  -2       29.88       25.55      4.27 o 
   7  11  -2       68.12       52.36      8.12 o 
  -6  12  -2       52.56       48.36     13.51 o 
  -4  12  -2       45.38       27.02      8.89 o 
  -2  12  -2     1056.78     1061.58     34.19 o 
   0  12  -2     2868.41     2914.33     69.38 o 
   2  12  -2      357.06      308.88      8.27 o 
   4  12  -2      314.96      287.24      9.07 o 
   6  12  -2       26.04        8.83      5.70 o 
   8  12  -2        5.44        9.76      6.63 o 
  -7  13  -2        6.01        2.13      9.25 o 
  -5  13  -2      111.81      136.19     16.36 o 
  -3  13  -2       24.76       21.87      5.03 o 
  -1  13  -2       63.60       69.33      4.77 o 
   1  13  -2      732.43      761.72     16.74 o 
   3  13  -2      175.51      185.43      6.39 o 
   5  13  -2       34.71       29.23      4.56 o 
   7  13  -2       10.64       16.30      6.58 o 
  -6  14  -2       19.92       38.76     12.80 o 
  -4  14  -2      171.55      166.06     15.29 o 
  -2  14  -2      660.29      706.32     19.62 o 
   0  14  -2       42.75       37.83      3.82 o 
   2  14  -2      231.98      240.07      7.16 o 
   4  14  -2      166.68      172.38      6.85 o 
   6  14  -2        9.40        1.76      5.42 o 
   8  14  -2       66.16       76.24     12.45 o 
  -7  15  -2        7.20       20.27     14.93 o 
  -5  15  -2       95.09       87.83     13.51 o 
  -3  15  -2      655.12      647.31     23.50 o 
  -1  15  -2      751.53      802.59     21.58 o 
   1  15  -2      813.98      857.41     18.59 o 
   3  15  -2      195.78      204.39      7.10 o 
   5  15  -2      100.67      102.08      8.83 o 
   7  15  -2        3.74        3.68      6.21 o 
  -6  16  -2       30.52       17.42      9.25 o 
  -4  16  -2       47.53       50.85     11.02 o 
  -2  16  -2       26.88       34.98      4.51 o 
   0  16  -2     1002.74     1083.06     28.03 o 
   2  16  -2      243.67      259.64      7.63 o 
   4  16  -2       39.14       51.38      6.52 o 
   6  16  -2       26.33       13.93      6.19 o 
   8  16  -2        7.66        9.74      7.02 o 
  -5  17  -2       32.00       33.07     10.31 o 
  -3  17  -2     1225.81     1258.31     40.46 o 
  -1  17  -2      755.57      769.06     27.39 o 
   1  17  -2      485.76      497.83     14.81 o 
   3  17  -2      178.36      168.93      6.44 o 
   5  17  -2       71.16       72.98      6.41 o 
   7  17  -2       11.52        7.19      6.55 o 
  -6  18  -2       13.32        1.42      8.53 o 
  -4  18  -2       81.54       87.12     13.16 o 
  -2  18  -2      109.66      131.83      6.91 o 
   0  18  -2       64.61       77.96      5.10 o 
   2  18  -2      334.32      340.38     11.59 o 
   4  18  -2       13.87        8.35      4.13 o 
   6  18  -2       23.90       19.64      6.40 o 
  -5  19  -2        9.53        0.00      8.89 o 
  -3  19  -2      257.05      248.24     10.31 o 
  -1  19  -2      474.06      470.79     16.43 o 
   1  19  -2       78.56       87.38      5.90 o 
   3  19  -2      193.27      206.13      9.03 o 
   5  19  -2       56.32       48.02      6.00 o 
   7  19  -2        0.69        7.04      8.35 o 
  -6  20  -2       56.86      102.05     18.13 o 
  -4  20  -2      145.04      179.57     17.07 o 
  -2  20  -2      187.73      211.11      9.20 o 
   0  20  -2      105.12      107.87      9.52 o 
   2  20  -2      485.28      487.39     15.24 o 
   4  20  -2      200.22      212.92     10.12 o 
   6  20  -2       42.85       45.34     17.78 o 
  -5  21  -2       21.91        8.18     10.67 o 
  -3  21  -2      207.47      191.27     11.67 o 
  -1  21  -2       69.51       73.48      6.14 o 
   1  21  -2        1.67        5.75      3.82 o 
   3  21  -2      875.05      906.95     25.54 o 
   5  21  -2      159.57      162.58     13.14 o 
   7  21  -2        2.72        7.38      8.68 o 
  -6  22  -2        6.81        0.71      9.60 o 
  -4  22  -2       27.80       40.98      7.89 o 
  -2  22  -2        6.96        5.36      4.78 o 
   0  22  -2        2.20       -5.52      3.68 o 
   2  22  -2      810.34      813.32     23.23 o 
   4  22  -2      112.05      108.13     12.15 o 
   6  22  -2        6.10        4.27     12.80 o 
  -5  23  -2        8.80        0.36      8.89 o 
  -3  23  -2        4.86       11.73      6.29 o 
  -1  23  -2       55.84       72.62      8.36 o 
   1  23  -2      138.08      145.20      7.86 o 
   3  23  -2       85.77      112.88     24.54 o 
   5  23  -2       71.86       63.08     10.59 o 
   7  23  -2        5.65        8.18     14.58 o 
  -4  24  -2       14.99       20.45      7.04 o 
  -2  24  -2       25.89       15.55      5.27 o 
   0  24  -2       27.46       27.94      5.18 o 
   2  24  -2      748.01      788.08     35.91 o 
   4  24  -2      107.72      131.60     12.82 o 
   6  24  -2        7.97       -6.04     12.80 o 
  -5  25  -2        3.81        4.36      8.53 o 
  -3  25  -2        5.40        2.49      9.25 o 
  -1  25  -2        7.74        8.84      4.81 o 
   1  25  -2       43.65       42.76     12.80 o 
   3  25  -2      162.77      167.77     12.38 o 
   5  25  -2        6.36        6.16      8.37 o 
  -4  26  -2       17.45       13.49     10.49 o 
  -2  26  -2       27.28        9.63      6.78 o 
   0  26  -2      136.75      127.26     10.23 o 
   2  26  -2      125.95      126.88     21.51 o 
   4  26  -2       14.62        8.13     16.53 o 
   6  26  -2        8.05       -6.04     13.51 o 
  -5  27  -2        1.92       -3.64     12.80 o 
  -3  27  -2       10.97       10.16      6.52 o 
  -1  27  -2      887.92      822.81     44.80 o 
   1  27  -2      170.73      177.02     12.38 o 
   3  27  -2        7.35        2.20     10.49 o 
   5  27  -2       30.33       31.74     10.16 o 
  -4  28  -2        1.09        3.96      6.75 o 
  -2  28  -2       62.11       66.44      9.41 o 
   0  28  -2      101.94      119.99     10.85 o 
   2  28  -2       18.87       20.98      8.19 o 
   4  28  -2        0.67       -1.08      7.56 o 
  -3  29  -2       15.23       21.69     11.73 o 
  -1  29  -2      229.75      293.06     15.53 o 
   1  29  -2       95.14       99.96     11.59 o 
   3  29  -2        2.63        3.32      7.77 o 
   5  29  -2        9.89       -0.06      9.05 o 
  -4  30  -2       19.86       30.58     13.51 o 
  -2  30  -2       11.88        1.42      9.96 o 
   0  30  -2       24.94       21.22     11.02 o 
   2  30  -2       81.80       82.50     11.69 o 
   4  30  -2        7.52       14.03     19.38 o 
  -3  31  -2       27.42       33.78     12.80 o 
  -1  31  -2       46.77       62.17     15.65 o 
   1  31  -2       68.85       77.90     27.38 o 
   3  31  -2       26.20       38.30     10.34 o 
  -2  32  -2        8.79        3.91     11.02 o 
   0  32  -2       27.98       27.81     10.31 o 
   2  32  -2       40.48       41.29     27.91 o 
   4  32  -2       37.47       64.44     19.91 o 
  -3  33  -2        0.86        0.00     11.38 o 
  -1  33  -2        4.36       -6.26      7.39 o 
   1  33  -2        0.22      -11.15      7.43 o 
   3  33  -2        2.85        9.78     14.22 o 
  -2  34  -2        0.76       -9.60     11.02 o 
   0  34  -2        1.14       -6.02      8.03 o 
   2  34  -2        1.46        2.99     12.98 o 
  -1  35  -2       16.89       11.09      8.90 o 
   1  35  -2        7.72        5.84      9.11 o 
   0  36  -2        9.56       11.73      9.15 o 
  -7   1  -1        0.99        6.22      7.85 o 
  -5   1  -1      193.65      159.66     18.13 o 
   1   1  -1     1862.01     1514.13     29.94 o 
   3   1  -1     1052.99      934.65     23.64 o 
   5   1  -1       37.39       38.82      5.87 o 
   7   1  -1       96.73      112.91     19.56 o 
  -8   2  -1       10.37       10.79      8.76 o 
  -4   2  -1       47.45       41.25      9.96 o 
   0   2  -1     1929.55     1906.62     72.18 o 
   2   2  -1        0.74        0.13      1.60 o 
   4   2  -1      474.87      525.00     23.76 o 
   6   2  -1      148.81      142.69     10.05 o 
   8   2  -1       35.27       29.48      9.15 o 
  -7   3  -1        2.15        1.61      7.08 o 
  -3   3  -1      520.78      690.54     33.78 o 
  -1   3  -1     1201.65     1028.69     47.29 o 
   1   3  -1     9991.02     9369.04    180.60 o 
   3   3  -1      271.46      278.60      9.70 o 
   5   3  -1       42.12       37.33      6.16 o 
   7   3  -1       28.99       25.95      8.03 o 
  -8   4  -1        1.88       12.68      8.35 o 
  -6   4  -1      148.33      116.99     17.42 o 
  -4   4  -1       27.19       30.58      8.18 o 
  -2   4  -1     2832.64     2664.00    116.63 o 
   0   4  -1     6198.06     5880.64    180.85 o 
   2   4  -1     1145.29     1086.58     22.43 o 
   4   4  -1      554.56      580.18     17.15 o 
   6   4  -1      803.21      757.34     78.23 o 
   8   4  -1       29.65       34.51     11.20 o 
  -7   5  -1       19.94       19.20     13.16 o 
  -5   5  -1      308.33      368.38     25.25 o 
  -3   5  -1     1026.10     1087.72     52.27 o 
  -1   5  -1      366.22      330.53     11.44 o 
   1   5  -1      719.82      689.66     14.33 o 
   3   5  -1     2681.88     2773.30     56.13 o 
   5   5  -1      839.92      857.94     31.66 o 
   7   5  -1       24.90       27.01      8.03 o 
  -8   6  -1       31.78       27.20      9.05 o 
  -6   6  -1       19.40       19.56      9.60 o 
  -4   6  -1      341.88      342.07     22.05 o 
  -2   6  -1     1210.17     1103.36     51.20 o 
   0   6  -1     6782.36     6323.63    177.26 o 
   2   6  -1     1266.54     1156.17     23.87 o 
   4   6  -1      470.95      485.50     14.95 o 
   6   6  -1        4.18        5.84      5.37 o 
   8   6  -1       12.00       17.37      8.42 o 
  -7   7  -1       78.73       59.38     14.22 o 
  -5   7  -1      614.68      583.15     35.20 o 
  -3   7  -1     1483.37     1525.44     69.34 o 
  -1   7  -1     1177.79     1012.12     31.43 o 
   1   7  -1     3089.32     2767.39     54.87 o 
   3   7  -1     1770.55     1823.03     38.17 o 
   5   7  -1      724.75      694.91     20.91 o 
   7   7  -1       77.15       70.33     20.09 o 
  -8   8  -1       22.07       38.40     16.00 o 
  -6   8  -1      239.11      166.77     17.78 o 
  -4   8  -1      297.67      335.31     20.98 o 
  -2   8  -1     1292.97     1303.60     40.21 o 
   0   8  -1      155.19      156.62      7.50 o 
   2   8  -1       58.60       59.56      3.04 o 
   4   8  -1       38.78       41.75      3.92 o 
   6   8  -1      174.24      177.66     10.10 o 
   8   8  -1        0.38        0.53      7.54 o 
  -7   9  -1       18.19       20.27     11.02 o 
  -5   9  -1      348.07      392.56     25.60 o 
  -3   9  -1      379.25      336.27     13.41 o 
  -1   9  -1     1347.96     1205.59     36.45 o 
   1   9  -1      212.49      174.97      6.21 o 
   3   9  -1     2329.17     2438.60     49.81 o 
   5   9  -1      113.03      118.32      8.70 o 
   7   9  -1       15.04        6.52      5.88 o 
  -8  10  -1       35.09       64.36     16.71 o 
  -6  10  -1       72.18       68.98     13.51 o 
  -4  10  -1      485.60      491.06     27.74 o 
  -2  10  -1     1794.37     1743.67     53.02 o 
   0  10  -1     2687.23     2548.20     58.99 o 
   2  10  -1     2399.88     2382.14     48.52 o 
   4  10  -1       92.66       91.06      5.49 o 
   6  10  -1       82.86       79.28      8.17 o 
   8  10  -1        5.47       20.58      8.67 o 
  -7  11  -1       13.51       16.00     13.16 o 
  -5  11  -1      119.86      116.99     14.93 o 
  -3  11  -1       32.96       31.43      4.44 o 
  -1  11  -1      209.69      228.28      7.31 o 
   1  11  -1      888.34      860.80     27.00 o 
   3  11  -1      171.48      168.36      5.97 o 
   5  11  -1       15.67       16.46      4.86 o 
   7  11  -1       51.89       44.01      7.51 o 
  -6  12  -1       79.22       77.52     13.87 o 
  -4  12  -1      360.43      364.47     22.40 o 
  -2  12  -1     1307.73     1397.70     42.59 o 
   0  12  -1      790.62      846.00     21.39 o 
   2  12  -1      209.76      242.06      6.98 o 
   4  12  -1        1.20       -0.85      2.71 o 
   6  12  -1        4.90       -1.49      5.24 o 
   8  12  -1        1.09       -1.12      6.44 o 
  -7  13  -1       15.98       26.31     11.38 o 
  -5  13  -1      165.87      188.46     17.42 o 
  -3  13  -1       34.02       41.89      4.95 o 
  -1  13  -1     2623.86     2766.61     65.89 o 
   1  13  -1      921.87      857.55     18.33 o 
   3  13  -1      166.61      199.73      6.70 o 
   5  13  -1        4.28        2.56      4.43 o 
   7  13  -1       17.09        6.98      6.22 o 
  -6  14  -1       23.73       23.11      9.96 o 
  -4  14  -1       41.40       34.14      9.25 o 
  -2  14  -1      252.57      258.68     11.03 o 
   0  14  -1     1769.01     1827.26     43.13 o 
   2  14  -1      545.16      468.07     11.62 o 
   4  14  -1       85.38       78.97      5.40 o 
   6  14  -1       16.80       17.91      6.16 o 
   8  14  -1       14.95       27.52      7.64 o 
  -7  15  -1        7.84        9.25     10.67 o 
  -5  15  -1       68.75       71.12     13.87 o 
  -3  15  -1      138.20      143.68      8.10 o 
  -1  15  -1      706.79      777.27     21.13 o 
   1  15  -1      710.10      773.70     20.13 o 
   3  15  -1        8.59       11.57      2.84 o 
   5  15  -1       28.69       16.44     10.37 o 
   7  15  -1       39.42       50.02     11.76 o 
  -6  16  -1       20.95       16.00     11.73 o 
  -4  16  -1      259.50      277.71     19.91 o 
  -2  16  -1       23.52       25.98      4.50 o 
   0  16  -1      668.93      657.66     17.67 o 
   2  16  -1      530.58      535.05     13.08 o 
   4  16  -1      278.15      257.47      9.19 o 
   6  16  -1       21.14       19.79      7.26 o 
   8  16  -1       12.05       15.85     10.27 o 
  -7  17  -1       59.60       25.60     11.73 o 
  -5  17  -1       12.41       11.02      9.60 o 
  -3  17  -1      431.26      434.77     16.76 o 
  -1  17  -1      185.34      196.82      7.48 o 
   1  17  -1      268.02      310.73     10.06 o 
   3  17  -1       24.93       19.30      3.36 o 
   5  17  -1      232.75      236.31     10.83 o 
   7  17  -1        4.03        0.63      8.10 o 
  -6  18  -1        9.86       24.53     10.67 o 
  -4  18  -1      460.99      522.35     30.22 o 
  -2  18  -1       57.31       65.83      5.18 o 
   0  18  -1       63.27       61.47      4.79 o 
   2  18  -1      165.12      172.89      6.07 o 
   4  18  -1       26.48       40.04      5.08 o 
   6  18  -1       77.63       86.17     11.34 o 
  -7  19  -1       25.97       23.47     12.09 o 
  -5  19  -1       17.77        4.98      8.53 o 
  -3  19  -1      224.60      205.88     17.07 o 
  -1  19  -1      150.63      160.88      6.90 o 
   1  19  -1      164.88      159.41      7.10 o 
   3  19  -1       77.41       75.20      5.33 o 
   5  19  -1      153.63      137.81     11.51 o 
   7  19  -1        2.26       -3.81      9.25 o 
  -6  20  -1       19.49       23.11     10.67 o 
  -4  20  -1      362.39      409.27     25.96 o 
  -2  20  -1       33.12       28.79      6.45 o 
   0  20  -1      101.25      109.47      5.70 o 
   2  20  -1       95.08       92.31      5.74 o 
   4  20  -1     1076.39     1050.48     30.18 o 
   6  20  -1       10.53       12.62      7.75 o 
  -5  21  -1       40.71       50.85     11.73 o 
  -3  21  -1      213.05      210.15     17.42 o 
  -1  21  -1       80.53       79.47      9.85 o 
   1  21  -1      346.92      367.63     14.07 o 
   3  21  -1       46.13       55.43     15.11 o 
   5  21  -1      163.82      166.65     21.69 o 
   7  21  -1        9.71       11.03      8.71 o 
  -6  22  -1       16.05       13.51     12.09 o 
  -4  22  -1      502.29      468.65     29.16 o 
  -2  22  -1      384.14      355.81     12.32 o 
   0  22  -1      286.43      279.24      9.88 o 
   2  22  -1      558.82      572.72     34.67 o 
   4  22  -1       72.57       81.16     10.84 o 
   6  22  -1        6.29       13.39      9.78 o 
  -5  23  -1       39.22       29.51     12.80 o 
  -3  23  -1       86.03       99.69     11.91 o 
  -1  23  -1       62.32       79.39      8.95 o 
   1  23  -1      614.71      594.17     23.64 o 
   3  23  -1      265.57      274.76     16.18 o 
   5  23  -1       94.01       80.36     17.78 o 
   7  23  -1       17.58       10.93      9.14 o 
  -6  24  -1        3.97      -11.02      9.60 o 
  -4  24  -1       39.65       12.09     10.31 o 
  -2  24  -1      449.47      460.87     15.23 o 
   0  24  -1       37.35       30.59      6.73 o 
   2  24  -1      934.31      932.28     58.85 o 
   4  24  -1      115.42      122.82     13.11 o 
   6  24  -1       34.95       27.74     14.93 o 
  -5  25  -1       16.87        2.84      9.25 o 
  -3  25  -1       31.39       22.82      6.49 o 
  -1  25  -1      995.57     1061.81     36.28 o 
   1  25  -1      371.65      379.55     17.87 o 
   3  25  -1        0.26       -7.82      6.83 o 
   5  25  -1       34.98       46.94     16.71 o 
  -4  26  -1       20.95       25.48     11.02 o 
  -2  26  -1        5.63        4.80      7.29 o 
   0  26  -1       72.27       73.47      9.72 o 
   2  26  -1      209.09      200.50     13.06 o 
   4  26  -1        2.55       -4.29      7.34 o 
   6  26  -1        9.11       17.42     14.93 o 
  -5  27  -1        7.11       -8.53      8.89 o 
  -3  27  -1       29.92       35.91     11.73 o 
  -1  27  -1      196.54      231.84     13.51 o 
   1  27  -1       35.23       47.98     15.82 o 
   3  27  -1       51.27       48.15      9.74 o 
   5  27  -1       20.00       15.29     13.87 o 
  -4  28  -1       16.65       -9.60      8.18 o 
  -2  28  -1       21.27       29.51     11.73 o 
   0  28  -1      140.08      144.55     11.53 o 
   2  28  -1       48.70       29.07     16.89 o 
   4  28  -1        3.50        8.23      8.53 o 
  -5  29  -1        6.22       -2.49     11.73 o 
  -3  29  -1       12.66       14.93     11.02 o 
  -1  29  -1      177.84      169.59     12.04 o 
   1  29  -1        8.63       -3.11      6.90 o 
   3  29  -1       20.23       17.14      8.03 o 
   5  29  -1        3.13       10.67     15.65 o 
  -4  30  -1       11.83       13.51     10.67 o 
  -2  30  -1      176.01      202.68     19.20 o 
   0  30  -1       80.63       88.35     10.99 o 
   2  30  -1      140.99      139.51     12.62 o 
   4  30  -1       57.72       83.56     20.27 o 
  -3  31  -1        4.72        0.00     10.67 o 
  -1  31  -1       42.12       49.48      9.37 o 
   1  31  -1       11.38       -5.01      7.56 o 
   3  31  -1        5.91       17.62      8.89 o 
   5  31  -1       26.02       38.76     19.56 o 
  -4  32  -1        7.09       -4.27      9.96 o 
  -2  32  -1       30.44       33.42     13.16 o 
   0  32  -1       22.38       25.04     19.20 o 
   2  32  -1       20.94       14.45      8.70 o 
   4  32  -1        4.44       12.45     16.36 o 
  -3  33  -1       12.92        1.07     11.38 o 
  -1  33  -1        5.61        1.83      9.78 o 
   1  33  -1        2.40       -4.37      8.00 o 
   3  33  -1       15.61       23.42      9.80 o 
  -2  34  -1        0.23       -0.36     10.31 o 
   0  34  -1        5.33        8.97      8.86 o 
   2  34  -1       11.96        4.30      8.87 o 
  -1  35  -1        6.86       -4.98     11.02 o 
   1  35  -1        9.42       19.52      9.56 o 
   3  35  -1        7.46        2.08      9.41 o 
   0  36  -1        1.90       -8.65      8.12 o 
   2  36  -1        6.93       13.64      9.91 o 
  -8   0   0        9.40       10.67     10.67 o 
  -6   0   0      347.81      212.99     22.76 o 
   2   0   0    12291.77    10658.97    295.62 o 
   4   0   0      408.45      413.18     21.69 o 
   6   0   0      347.72      329.27     20.62 o 
   8   0   0        9.44       11.73     12.09 o 
  -7   1   0       14.14       12.26      8.03 o 
  -5   1   0      117.53       93.87     14.93 o 
   1   1   0     8880.71     7651.12    169.47 o 
   3   1   0      808.25      774.81     20.23 o 
   5   1   0      117.33      122.86      8.30 o 
   7   1   0       14.17        0.37      6.63 o 
  -8   2   0       35.70       35.13      9.93 o 
  -6   2   0      345.34      269.53     24.53 o 
   2   2   0     2518.31     2385.46     54.86 o 
   4   2   0      330.87      340.73     11.50 o 
   6   2   0      345.15      322.04     26.49 o 
   8   2   0       35.72       44.43      9.93 o 
  -7   3   0       24.09       17.51     10.13 o 
  -5   3   0       84.83       72.18     13.87 o 
  -3   3   0      589.58      507.41     29.87 o 
  -1   3   0     4691.20     3845.59    166.06 o 
   1   3   0     4699.80     4010.72     77.83 o 
   3   3   0      590.93      604.88     16.17 o 
   5   3   0       84.44       97.91      7.01 o 
   7   3   0       24.06       22.43      7.92 o 
  -8   4   0       23.16       30.83     10.18 o 
  -6   4   0      458.52      328.20     27.74 o 
  -4   4   0      168.25      177.08     14.58 o 
  -2   4   0      256.93      203.75     12.45 o 
   0   4   0     3857.24     3168.49     92.25 o 
   2   4   0      256.98      197.98      6.58 o 
   4   4   0      168.54      148.10     13.62 o 
   6   4   0      458.54      456.95     18.23 o 
   8   4   0       23.10       21.23      8.65 o 
  -7   5   0       30.87       46.23     15.29 o 
  -5   5   0      791.23      873.66     44.45 o 
  -3   5   0     2330.08     2306.65    100.63 o 
  -1   5   0     1063.63      976.47     29.64 o 
   1   5   0     1062.94      989.62     20.19 o 
   3   5   0     2329.26     2276.33     53.73 o 
   5   5   0      789.97      753.32     26.27 o 
   7   5   0       30.83       20.19      7.64 o 
  -8   6   0        6.09        5.03      8.10 o 
  -6   6   0       87.88       61.52     13.16 o 
  -4   6   0      238.52      223.66     17.42 o 
  -2   6   0      223.54      244.17      9.05 o 
   0   6   0     1129.07     1040.16     31.42 o 
   2   6   0      223.77      249.97      7.78 o 
   4   6   0      238.41      244.04      9.25 o 
   6   6   0       87.86       65.29      9.10 o 
   8   6   0        6.10       10.42      8.15 o 
  -7   7   0        1.95        0.71      8.18 o 
  -5   7   0      885.49     1013.76     48.71 o 
  -3   7   0      277.99      260.66     10.24 o 
  -1   7   0      649.34      649.57     19.46 o 
   1   7   0      650.72      609.31     16.73 o 
   3   7   0      277.29      267.23      9.07 o 
   5   7   0      883.86      832.83     28.91 o 
   7   7   0        1.92       -4.21      6.77 o 
  -8   8   0        9.40       16.71     11.73 o 
  -6   8   0      659.24      503.50     36.62 o 
  -4   8   0      245.79      259.93     18.13 o 
  -2   8   0      266.23      279.87      9.91 o 
   0   8   0       67.53       60.92      2.76 o 
   2   8   0      265.24      265.21      7.19 o 
   4   8   0      246.54      251.10      9.58 o 
   6   8   0      659.03      684.68     30.30 o 
   8   8   0        9.39        7.68      8.15 o 
  -7   9   0       43.65       51.56     13.51 o 
  -5   9   0       49.09       45.87      9.96 o 
  -3   9   0     1097.24     1185.72     36.33 o 
  -1   9   0       26.55       29.86      2.99 o 
   1   9   0       26.89       29.85      2.21 o 
   3   9   0     1098.57     1152.89     29.20 o 
   5   9   0       48.95       43.10      5.99 o 
   7   9   0       43.61       46.07      9.26 o 
  -8  10   0        9.39        9.25     11.38 o 
  -6  10   0      108.03      116.27     16.00 o 
  -4  10   0      128.53      144.72     12.80 o 
  -2  10   0     5132.36     5333.44    195.92 o 
   0  10   0     2946.28     2774.45     64.52 o 
   2  10   0     5131.53     5146.44    102.72 o 
   4  10   0      128.83      133.74      6.79 o 
   6  10   0      107.90      119.64      9.54 o 
   8  10   0        9.38       10.70     10.13 o 
  -7  11   0       27.47       57.25     16.36 o 
  -5  11   0       47.19       38.40     11.02 o 
  -3  11   0      304.36      319.27     11.70 o 
  -1  11   0     1227.74     1147.15     34.79 o 
   1  11   0     1228.43     1115.96     23.43 o 
   3  11   0      304.23      289.73     11.80 o 
   5  11   0       46.95       44.93      6.33 o 
   7  11   0       27.54       24.32      6.76 o 
  -8  12   0       34.58       20.62     12.09 o 
  -6  12   0       32.94       32.00     10.67 o 
  -4  12   0      249.74      242.15     17.78 o 
  -2  12   0     1270.92     1344.79     51.38 o 
   0  12   0     2116.16     1938.09     45.88 o 
   2  12   0     1268.03     1287.46     27.64 o 
   4  12   0      249.28      248.78      9.70 o 
   6  12   0       32.89       37.35      7.88 o 
   8  12   0       34.65       32.59     10.00 o 
  -7  13   0       40.30       25.96     11.38 o 
  -5  13   0       71.46       66.49     12.80 o 
  -3  13   0      493.53      538.61     18.07 o 
  -1  13   0     1036.87     1019.36     31.52 o 
   1  13   0     1036.11      966.56     24.65 o 
   3  13   0      492.86      495.89     14.90 o 
   5  13   0       71.42       71.04      7.11 o 
   7  13   0       40.41       42.68      7.90 o 
  -8  14   0       40.50       67.56     18.13 o 
  -6  14   0       17.16       -1.07      7.47 o 
  -4  14   0      168.65      180.99     15.29 o 
  -2  14   0      408.46      431.16     15.24 o 
   0  14   0      777.04      775.61     19.78 o 
   2  14   0      408.79      406.40     10.52 o 
   4  14   0      168.27      169.42     11.11 o 
   6  14   0       17.17       11.55      7.67 o 
   8  14   0       40.63       58.67     18.67 o 
  -7  15   0        1.74        6.04     12.45 o 
  -5  15   0        8.64      -11.73      7.82 o 
  -3  15   0       77.84       79.10      5.79 o 
  -1  15   0     2268.01     2462.41     80.18 o 
   1  15   0     2271.48     2373.95     65.85 o 
   3  15   0       78.12       83.30      5.52 o 
   5  15   0        8.66       -2.62      4.78 o 
   7  15   0        1.76       -1.66     10.85 o 
  -6  16   0       32.63       25.60     11.73 o 
  -4  16   0      689.70      668.13     35.56 o 
  -2  16   0      459.34      468.60     16.50 o 
   0  16   0     1265.20     1244.27     30.73 o 
   2  16   0      460.06      433.22     11.28 o 
   4  16   0      689.15      638.89     27.85 o 
   6  16   0       32.68       22.58      8.29 o 
  -7  17   0       15.72       17.07     11.02 o 
  -5  17   0        7.77        4.98      9.60 o 
  -3  17   0      115.65       97.07     11.02 o 
  -1  17   0        2.08        0.90      3.06 o 
   1  17   0        2.04       -1.06      1.99 o 
   3  17   0      114.91       97.00      8.79 o 
   5  17   0        7.84       12.40      8.89 o 
   7  17   0       15.71       20.59      8.97 o 
  -6  18   0       24.55       23.82     10.31 o 
  -4  18   0      307.37      313.27     22.40 o 
  -2  18   0      429.62      460.66     17.01 o 
   0  18   0      161.95      183.09      6.80 o 
   2  18   0      430.15      439.43     18.52 o 
   4  18   0      307.55      328.29     16.23 o 
   6  18   0       24.53       15.00      7.85 o 
  -7  19   0        3.57        9.25     13.16 o 
  -5  19   0      145.07      144.72     16.36 o 
  -3  19   0      214.79      216.19     17.07 o 
  -1  19   0        1.63       -0.31      2.78 o 
   1  19   0        1.59       -1.99      3.64 o 
   3  19   0      213.80      214.68     12.13 o 
   5  19   0      144.78      146.84     11.90 o 
   7  19   0        3.56        9.75      8.42 o 
  -6  20   0       24.79       23.47     10.31 o 
  -4  20   0      458.97      553.28     31.65 o 
  -2  20   0      601.80      617.04     22.06 o 
   0  20   0       90.68       94.83      7.34 o 
   2  20   0      601.89      595.01     23.68 o 
   4  20   0      459.57      499.75     21.95 o 
   6  20   0       24.86       15.00      8.71 o 
  -7  21   0       14.98        9.96     11.38 o 
  -5  21   0       80.26       42.67     11.02 o 
  -3  21   0       92.09       66.14     12.45 o 
  -1  21   0      246.78      262.52     12.15 o 
   1  21   0      246.23      237.78     12.40 o 
   3  21   0       92.19      113.16     12.09 o 
   5  21   0       80.38       86.61     10.93 o 
   7  21   0       15.02       16.93      9.77 o 
  -6  22   0       21.91       26.31     12.09 o 
  -4  22   0        6.34       11.73      8.89 o 
  -2  22   0      212.19      207.23     10.99 o 
   0  22   0        0.00       -6.00      4.00 o 
   2  22   0      212.52      193.84     14.76 o 
   4  22   0        6.34        0.57      7.08 o 
   6  22   0       21.97       23.18      9.01 o 
  -5  23   0        4.93        2.49      9.96 o 
  -3  23   0       48.93       52.27     12.09 o 
  -1  23   0       87.61       84.49      8.76 o 
   1  23   0       87.33       75.03      9.14 o 
   3  23   0       49.14       62.23     16.00 o 
   5  23   0        4.96        5.86      7.60 o 
  -6  24   0        0.26       -6.04      9.60 o 
  -4  24   0       19.27        2.84      8.89 o 
  -2  24   0     1114.17     1118.47     57.43 o 
   0  24   0      208.15      190.81     13.87 o 
   2  24   0     1114.61     1102.47    115.03 o 
   4  24   0       19.16       12.67      7.86 o 
   6  24   0        0.26        7.18      7.89 o 
  -5  25   0       27.72       18.85      9.60 o 
  -3  25   0        8.04       -4.27      8.18 o 
  -1  25   0      686.60      728.53     27.10 o 
   1  25   0      686.07      698.42     41.60 o 
   3  25   0        8.00        8.89     12.09 o 
   5  25   0       27.67       23.11     14.93 o 
  -6  26   0        5.44        2.13     10.31 o 
  -4  26   0        4.85        8.53      8.53 o 
  -2  26   0      245.27      207.30     19.20 o 
   0  26   0       94.65       56.63      8.96 o 
   2  26   0      245.01      246.88     14.77 o 
   4  26   0        4.87        7.47     13.87 o 
   6  26   0        5.44        2.13     14.93 o 
  -5  27   0        8.37       24.53     11.02 o 
  -3  27   0       17.21       14.93      9.96 o 
  -1  27   0      199.36      222.50     17.60 o 
   1  27   0      199.04      187.66     13.37 o 
   3  27   0       17.10       20.62     13.87 o 
   5  27   0        8.31        3.20     14.58 o 
  -4  28   0       20.74        9.96      9.96 o 
  -2  28   0       74.41       86.76     14.93 o 
   0  28   0       96.61       69.27      9.77 o 
   2  28   0       74.22       59.80     10.07 o 
   4  28   0       20.68       13.87     13.87 o 
  -5  29   0        6.52        7.82     12.45 o 
  -3  29   0       52.42       45.51     12.45 o 
  -1  29   0      212.46      187.62     16.71 o 
   1  29   0      212.39      199.53     13.72 o 
   3  29   0       52.30       71.47     18.13 o 
   5  29   0        6.53       14.58     16.36 o 
  -4  30   0        5.32        6.40      9.96 o 
  -2  30   0       12.47        7.11      9.96 o 
   0  30   0        3.59      -10.37      6.91 o 
   2  30   0       12.52       11.46      8.03 o 
   4  30   0        5.30       26.31     17.07 o 
  -3  31   0       17.69       11.38     10.67 o 
  -1  31   0       12.13       10.35     16.18 o 
   1  31   0       12.05       -0.58      8.19 o 
   3  31   0       17.77       24.53     15.65 o 
  -4  32   0       18.95        1.07      9.60 o 
  -2  32   0       29.75       40.89     12.80 o 
   0  32   0        3.01        1.85      7.85 o 
   2  32   0       29.84       40.54     15.29 o 
   4  32   0       18.89       39.47     19.20 o 
  -3  33   0       15.55        2.13     11.02 o 
  -1  33   0        4.01        2.12     12.09 o 
   1  33   0        3.99       -7.79      8.19 o 
   3  33   0       15.59        0.71     14.93 o 
  -2  34   0       21.52        1.78     11.02 o 
   0  34   0       15.01       18.35     16.36 o 
   2  34   0       21.53       14.22     15.29 o 
  -1  35   0       24.64       21.69     13.51 o 
   1  35   0       24.57       28.09     15.29 o 
  -2  36   0       12.77        4.98     11.73 o 
   0  36   0        0.21       -3.85      8.45 o 
   2  36   0       12.74       16.71     16.71 o 
  -1  37   0        3.25        5.33     12.80 o 
   1  37   0        3.23        8.89     14.93 o 
  -7   1   1       96.51       69.89     15.65 o 
  -5   1   1       37.30       30.94     10.31 o 
  -1   1   1     1860.97     1469.61     63.65 o 
   1   1   1       32.74       20.91      2.12 o 
   3   1   1      932.87      961.18     24.75 o 
   5   1   1      193.52      177.78     10.43 o 
   7   1   1        0.97        2.31      7.04 o 
  -8   2   1       35.10       61.35     15.47 o 
  -6   2   1      148.28      149.70     19.91 o 
  -4   2   1      475.41      427.76     28.09 o 
  -2   2   1        0.65        2.13      3.56 o 
   2   2   1      795.15      919.80     22.91 o 
   4   2   1       47.56       50.23      6.01 o 
   6   2   1      299.21      289.17     14.83 o 
   8   2   1       10.40        1.70      8.17 o 
  -7   3   1       28.93       23.17      8.46 o 
  -5   3   1       41.75       15.65      7.82 o 
  -3   3   1      270.56      262.77     17.42 o 
  -1   3   1     9992.68     8962.03    385.45 o 
   1   3   1     1203.44     1116.83     25.85 o 
   3   3   1      518.90      619.58     17.49 o 
   5   3   1      259.21      299.84     16.66 o 
   7   3   1        2.16       -0.16      6.66 o 
  -8   4   1       29.57       38.28     10.05 o 
  -6   4   1      802.77      881.13     46.94 o 
  -4   4   1      553.57      677.38     33.78 o 
  -2   4   1     1143.46     1029.40     48.00 o 
   0   4   1     6195.90     6200.60    247.84 o 
   2   4   1     2831.82     2741.23     62.83 o 
   4   4   1       27.29       25.52      4.41 o 
   6   4   1      148.69      156.12     10.68 o 
   8   4   1        1.92        4.55      8.29 o 
  -7   5   1       25.09       16.71     11.02 o 
  -5   5   1      840.47      997.76     48.36 o 
  -3   5   1     2684.10     2798.41    120.54 o 
  -1   5   1      719.93      654.62     30.58 o 
   1   5   1      366.22      330.81      8.92 o 
   3   5   1     1024.84     1117.46     31.31 o 
   5   5   1      308.60      307.17     17.11 o 
   7   5   1       19.89       29.50     13.69 o 
  -8   6   1       12.03       15.27      9.42 o 
  -6   6   1        4.12       -2.49      9.96 o 
  -4   6   1      471.74      534.08     28.80 o 
  -2   6   1     1265.83     1089.14     50.85 o 
   0   6   1     6792.85     6827.84    268.82 o 
   2   6   1     1211.99     1150.40     27.91 o 
   4   6   1      342.05      337.90     11.91 o 
   6   6   1       19.41       14.65      6.52 o 
   8   6   1       31.83       42.65     10.30 o 
  -7   7   1       77.20      109.87     19.20 o 
  -5   7   1      724.01      767.70     40.18 o 
  -3   7   1     1767.52     1906.26     82.14 o 
  -1   7   1     3085.75     2787.39    117.34 o 
   1   7   1     1179.59     1026.37     29.04 o 
   3   7   1     1484.96     1523.97     37.43 o 
   5   7   1      615.74      585.91     20.81 o 
   7   7   1       78.83       78.82     10.55 o 
  -8   8   1        0.39       -8.53     12.80 o 
  -6   8   1      174.12      238.59     20.98 o 
  -4   8   1       38.89       64.00      9.60 o 
  -2   8   1       58.48       62.94      6.76 o 
   0   8   1      155.36      150.77      9.96 o 
   2   8   1     1294.61     1298.61     31.42 o 
   4   8   1      297.55      307.92     11.29 o 
   6   8   1      238.74      205.25     20.93 o 
   8   8   1       22.10       26.07      9.54 o 
  -7   9   1       15.08        4.98      8.53 o 
  -5   9   1      112.94      128.72     15.65 o 
  -3   9   1     2327.24     2414.74    106.32 o 
  -1   9   1      212.95      173.17     10.67 o 
   1   9   1     1346.82     1162.08     34.46 o 
   3   9   1      379.60      346.92     11.18 o 
   5   9   1      348.34      339.17     13.45 o 
   7   9   1       18.17       16.00      7.20 o 
  -8  10   1        5.45        6.76     11.38 o 
  -6  10   1       82.80      100.63     16.36 o 
  -4  10   1       92.66       91.74     10.67 o 
  -2  10   1     2402.03     2472.35    103.83 o 
   0  10   1     2688.47     2426.12    107.74 o 
   2  10   1     1795.96     1742.05     41.27 o 
   4  10   1      485.48      473.77     15.22 o 
   6  10   1       72.33       87.82      8.72 o 
   8  10   1       35.12       23.82     12.80 o 
  -7  11   1       51.77       61.87     13.87 o 
  -5  11   1       15.77       11.38      8.18 o 
  -3  11   1      170.93      183.12     13.51 o 
  -1  11   1      885.81      875.87     27.49 o 
   1  11   1      208.81      204.46     14.22 o 
   3  11   1       32.94       29.51      3.98 o 
   5  11   1      120.09      124.65      9.17 o 
   7  11   1       13.64       11.12     12.27 o 
  -8  12   1        1.08        1.42      9.96 o 
  -6  12   1        4.88        9.60     10.67 o 
  -4  12   1        1.20        4.27      6.04 o 
  -2  12   1      210.14      253.44     10.07 o 
   0  12   1      789.75      846.64     40.18 o 
   2  12   1     1307.28     1359.95     44.39 o 
   4  12   1      360.11      336.89     12.27 o 
   6  12   1       79.13       73.57      8.42 o 
  -7  13   1       17.07       32.36     13.87 o 
  -5  13   1        4.23      -10.31      7.47 o 
  -3  13   1      166.16      200.67      8.53 o 
  -1  13   1      919.99      842.58     27.63 o 
   1  13   1     2620.73     2873.80    121.96 o 
   3  13   1       33.98       39.31      4.66 o 
   5  13   1      165.80      160.64     10.46 o 
   7  13   1       16.04       22.86      8.96 o 
  -8  14   1       14.99       22.76     12.80 o 
  -6  14   1       16.71        9.25     11.02 o 
  -4  14   1       85.70       84.98     11.38 o 
  -2  14   1      546.06      485.75     16.90 o 
   0  14   1     1771.44     1719.73     55.04 o 
   2  14   1      252.98      260.86     10.32 o 
   4  14   1       41.39       54.14      8.18 o 
   6  14   1       23.85       20.01      8.03 o 
  -7  15   1       39.56       28.80     12.09 o 
  -5  15   1       28.98       34.49     11.02 o 
  -3  15   1        8.67        9.60      6.40 o 
  -1  15   1      710.39      747.80     25.61 o 
   1  15   1      708.30      755.25     39.11 o 
   3  15   1      138.65      139.05      9.56 o 
   5  15   1       68.63       84.21     10.63 o 
   7  15   1        7.81       10.93      8.79 o 
  -8  16   1       12.05       12.45     12.45 o 
  -6  16   1       21.15       25.60      9.60 o 
  -4  16   1      278.15      233.62     18.49 o 
  -2  16   1      530.55      561.34     19.39 o 
   0  16   1      668.59      644.07     23.09 o 
   2  16   1       23.51       30.94      8.53 o 
   4  16   1      259.09      248.15     15.65 o 
   6  16   1       20.98       20.76      8.35 o 
  -7  17   1        4.08       -0.71     11.73 o 
  -5  17   1      232.75      263.48     20.98 o 
  -3  17   1       25.03       15.29      7.11 o 
  -1  17   1      268.69      292.67     12.76 o 
   1  17   1      185.67      202.68     16.36 o 
   3  17   1      431.03      413.59     24.18 o 
   5  17   1       12.43        8.94      7.49 o 
   7  17   1       59.50       64.42     11.69 o 
  -6  18   1       77.74       67.56     13.16 o 
  -4  18   1       26.71       37.69      9.60 o 
  -2  18   1      165.48      176.02      9.05 o 
   0  18   1       63.54       65.59      6.88 o 
   2  18   1       57.31       62.58     11.73 o 
   4  18   1      460.37      486.68     21.57 o 
   6  18   1        9.79        6.68      8.53 o 
  -7  19   1        2.28       -4.62      9.25 o 
  -3  19   1       77.47       79.65     11.73 o 
  -1  19   1      164.63      165.95      9.11 o 
   1  19   1      150.28      145.79     14.93 o 
   3  19   1      224.94      207.66     19.91 o 
   5  19   1       17.66       19.71      8.25 o 
   7  19   1       25.93       31.16     10.76 o 
  -6  20   1       10.51       11.02     11.02 o 
  -4  20   1     1076.49     1154.21     55.11 o 
  -2  20   1       95.48       92.40      7.49 o 
   0  20   1      101.12       94.38      7.67 o 
   2  20   1       33.05       29.51      9.25 o 
   4  20   1      362.97      359.52     25.96 o 
   6  20   1       19.45       24.96      9.31 o 
  -7  21   1        9.77       -1.42     10.31 o 
  -5  21   1      163.43      172.10     17.42 o 
  -3  21   1       46.10       51.56     11.02 o 
  -1  21   1      346.65      328.94     15.17 o 
   1  21   1       80.56       98.50     14.22 o 
   3  21   1      212.45      191.30     20.27 o 
   5  21   1       40.68       51.55      9.97 o 
  -6  22   1        6.27        2.13      8.89 o 
  -4  22   1       72.32       72.89     12.80 o 
  -2  22   1      557.27      569.55     21.77 o 
   0  22   1      286.23      258.05     13.37 o 
   2  22   1      384.25      369.80     26.67 o 
   4  22   1      502.90      428.12     32.71 o 
   6  22   1       16.16       14.14      8.97 o 
  -7  23   1       17.51       20.62     13.87 o 
  -5  23   1       93.98       63.29     12.80 o 
  -3  23   1      265.51      275.22     20.98 o 
  -1  23   1      614.68      614.16     23.32 o 
   1  23   1       61.80       41.25     12.80 o 
   3  23   1       86.10       75.74     15.65 o 
   5  23   1       39.44       41.71     11.73 o 
  -6  24   1       34.96       13.16     10.31 o 
  -4  24   1      115.36      119.12     16.36 o 
  -2  24   1      934.05      950.66     46.94 o 
   0  24   1       37.29        8.18      9.96 o 
   2  24   1      449.57      530.52     33.42 o 
   4  24   1       39.66       24.18     14.22 o 
   6  24   1        3.95       -0.90      8.08 o 
  -5  25   1       34.98       55.11     14.22 o 
  -3  25   1        0.24       -7.47      8.53 o 
  -1  25   1      372.88      364.10     17.30 o 
   1  25   1      995.85      977.84     54.76 o 
   3  25   1       31.34       43.38     14.93 o 
   5  25   1       16.93       23.47     15.65 o 
  -6  26   1        9.13       -8.18     12.80 o 
  -4  26   1        2.57       -7.47      8.53 o 
  -2  26   1      209.27      196.28     18.49 o 
   0  26   1       71.77       36.27     12.80 o 
   2  26   1        5.59       -4.27     11.02 o 
   4  26   1       21.08        6.76     13.16 o 
  -5  27   1       19.92       20.62     11.38 o 
  -3  27   1       51.20       42.31     12.09 o 
  -1  27   1       35.25       30.03     16.18 o 
   1  27   1      196.96      245.71     22.76 o 
   3  27   1       30.09       20.27     13.87 o 
   5  27   1        7.10       12.09     15.29 o 
  -4  28   1        3.50       -4.62      8.53 o 
  -2  28   1       48.75       33.78     11.38 o 
   2  28   1       21.20       26.31     13.16 o 
   4  28   1       16.71       17.07     15.29 o 
  -5  29   1        3.15        5.33      9.96 o 
  -3  29   1       20.12       11.73     10.67 o 
  -1  29   1        8.69        5.33     10.31 o 
   1  29   1      177.47      169.97     21.69 o 
   3  29   1       12.67       -3.20     13.51 o 
   5  29   1        6.18       -6.04     15.29 o 
  -4  30   1       57.77       59.03     14.22 o 
  -2  30   1      141.07      142.94     16.71 o 
   0  30   1       80.64       55.47     14.58 o 
   2  30   1      176.40      143.65     22.40 o 
   4  30   1       11.86       23.11     17.07 o 
  -5  31   1       25.91        5.33     10.31 o 
  -3  31   1        5.88        3.20     10.31 o 
  -1  31   1       11.37       -1.07      9.96 o 
   1  31   1       42.03       31.29     14.22 o 
   3  31   1        4.71        2.13     13.87 o 
  -4  32   1        4.44        4.98     10.67 o 
  -2  32   1       20.95       12.80     11.02 o 
   0  32   1       22.31        4.27     11.38 o 
   2  32   1       30.43       38.76     15.29 o 
   4  32   1        7.08       37.69     19.20 o 
  -3  33   1       15.59        9.60     11.02 o 
  -1  33   1        2.40       -6.40      9.96 o 
   1  33   1        5.61        1.42     11.73 o 
   3  33   1       12.85       27.74     17.42 o 
  -2  34   1       11.93        4.27     11.02 o 
   0  34   1        5.31       17.42     13.51 o 
   2  34   1        0.23       -0.36     13.51 o 
  -3  35   1        7.51       -1.42     10.67 o 
  -1  35   1        9.54        9.25     12.45 o 
   1  35   1        6.80        4.62     13.51 o 
  -2  36   1        6.96        9.96     12.80 o 
   0  36   1        1.88       -3.20     13.16 o 
  -8   0   2       59.48       57.96     15.65 o 
  -6   0   2      100.02      154.32     20.27 o 
  -4   0   2      709.24      813.92     40.89 o 
  -2   0   2     3651.35     3604.51    146.85 o 
   2   0   2     3817.51     3648.40    104.12 o 
   4   0   2      141.28      148.99     12.80 o 
   6   0   2      110.06      144.72     17.07 o 
  -9   1   2       13.27       35.19     10.94 o 
  -7   1   2        0.49      -11.30      7.53 o 
  -5   1   2       98.43       71.81     12.62 o 
  -3   1   2      207.05      209.08     14.93 o 
  -1   1   2    20845.48    19481.50    852.68 o 
   1   1   2      230.73      185.61     11.38 o 
   3   1   2      988.55     1046.61     27.15 o 
   5   1   2      175.02      211.49     24.71 o 
   7   1   2        6.27       -5.20      7.03 o 
  -8   2   2       57.58       82.66     13.51 o 
  -6   2   2      431.64      440.78     65.60 o 
  -4   2   2      116.86      121.96     12.80 o 
  -2   2   2     1574.75     1484.19     64.36 o 
   0   2   2    18916.63    19872.64    806.10 o 
   2   2   2      807.73      805.23     20.82 o 
   4   2   2       77.97      102.34      7.30 o 
   6   2   2       27.75       26.74      7.78 o 
  -7   3   2        7.46       -1.37      6.99 o 
  -5   3   2        4.33        2.13      7.47 o 
  -3   3   2      469.10      462.96     24.89 o 
  -1   3   2    35076.98    34589.37   1429.07 o 
   1   3   2      662.58      704.40     30.94 o 
   3   3   2       69.74       74.04      5.61 o 
   5   3   2      604.99      650.83     23.88 o 
   7   3   2        9.25        9.00      7.92 o 
  -8   4   2       38.40       55.33     11.64 o 
  -6   4   2     1000.34     1269.78     59.38 o 
  -4   4   2      610.13      554.70     32.00 o 
  -2   4   2     1149.41     1048.60     48.36 o 
   0   4   2    15123.04    15107.16    605.20 o 
   2   4   2      410.23      386.26     11.40 o 
   4   4   2       61.16       62.62      6.19 o 
   6   4   2      127.22      107.73     11.17 o 
  -7   5   2      134.09      105.96     17.42 o 
  -5   5   2       73.68       81.78     13.16 o 
  -3   5   2     2675.82     2715.21    114.85 o 
  -1   5   2     6842.01     6886.51    283.04 o 
   1   5   2     1081.07     1116.52     47.65 o 
   3   5   2      177.54      189.15      7.95 o 
   5   5   2      429.63      396.25     15.00 o 
   7   5   2       16.98       12.81      8.17 o 
  -8   6   2        3.58        4.69      7.86 o 
  -6   6   2       94.56       87.47     15.29 o 
  -4   6   2      682.49      758.81     37.69 o 
  -2   6   2      980.52     1032.60     46.23 o 
   0   6   2     1538.93     1606.51     67.56 o 
   2   6   2      227.54      243.19      8.34 o 
   4   6   2       14.94       26.83      4.94 o 
   6   6   2       45.15       42.23     14.40 o 
  -7   7   2       82.75      126.23     19.56 o 
  -5   7   2      102.71       92.45     13.16 o 
  -3   7   2     1076.23     1248.08     55.83 o 
  -1   7   2     2102.87     2035.34     87.47 o 
   1   7   2     1604.95     1682.25     71.47 o 
   3   7   2      858.81      852.51     23.04 o 
   5   7   2      693.74      694.22     28.21 o 
   7   7   2       20.80       14.58     11.73 o 
  -8   8   2       13.95       14.93     11.02 o 
  -6   8   2      208.86      192.37     19.20 o 
  -4   8   2      720.11      740.67     38.76 o 
  -2   8   2      318.75      309.00     16.71 o 
   0   8   2      616.60      563.59     27.02 o 
   2   8   2      239.64      252.27      8.55 o 
   4   8   2      253.81      251.22     10.44 o 
   6   8   2        8.02        1.94      5.39 o 
  -7   9   2        9.97       17.42      9.96 o 
  -5   9   2      124.05      123.03     13.87 o 
  -3   9   2     2658.73     2920.38    123.74 o 
  -1   9   2      331.21      285.53     15.65 o 
   1   9   2      167.53      166.06     12.45 o 
   3   9   2      851.46      859.23     23.07 o 
   5   9   2      626.50      602.28     49.10 o 
   7   9   2       68.13       53.69     14.58 o 
  -8  10   2        3.48       -5.69     11.02 o 
  -6  10   2       92.87      111.65     15.29 o 
  -4  10   2        1.26       -3.20      5.33 o 
  -2  10   2       62.18       68.98      7.82 o 
   0  10   2     1416.68     1503.04     65.78 o 
   2  10   2      765.73      706.87     23.24 o 
   4  10   2      368.54      344.74     12.65 o 
   6  10   2       29.00       19.20      8.30 o 
  -7  11   2       68.00       67.20     14.22 o 
  -5  11   2       30.08       32.00      9.60 o 
  -3  11   2      117.09      122.67     11.02 o 
  -1  11   2      178.42      161.08     11.38 o 
   1  11   2      913.07     1046.47     48.36 o 
   3  11   2       46.18       48.91      4.98 o 
   5  11   2      222.84      228.30     14.68 o 
   7  11   2       34.79       49.75     15.11 o 
  -8  12   2        5.42       17.42     11.38 o 
  -6  12   2       26.15       30.58     10.31 o 
  -4  12   2      315.97      328.20     20.27 o 
  -2  12   2      357.99      293.71     17.78 o 
   0  12   2     2867.46     3004.29    126.94 o 
   2  12   2     1055.85     1025.59     32.38 o 
   4  12   2       45.46       49.34      8.90 o 
   6  12   2       52.75       51.32     12.45 o 
  -7  13   2       10.63       29.51     12.80 o 
  -5  13   2       34.73       10.31      7.82 o 
  -3  13   2      175.81      180.28     14.22 o 
  -1  13   2      731.03      759.52     36.98 o 
   1  13   2       63.72       59.38      9.60 o 
   3  13   2       24.56       19.45      6.16 o 
   5  13   2      111.34      130.74     24.18 o 
   7  13   2        5.99       -4.62      7.54 o 
  -8  14   2       66.18       51.20     14.58 o 
  -6  14   2        9.36       16.00     10.67 o 
  -4  14   2      167.32      171.39     14.93 o 
  -2  14   2      231.27      247.48     16.00 o 
   0  14   2       42.87       43.74      8.18 o 
   2  14   2      660.47      680.58     37.69 o 
   4  14   2      171.47      159.06     12.05 o 
   6  14   2       19.92       22.52      8.92 o 
  -7  15   2        3.76        2.13      8.89 o 
  -5  15   2      100.67       77.16     12.45 o 
  -3  15   2      195.55      210.15     15.65 o 
  -1  15   2      814.29      809.66     40.89 o 
   1  15   2      752.38      799.70     40.89 o 
   3  15   2      655.23      639.69     37.69 o 
   5  15   2       95.16      107.63     11.96 o 
   7  15   2        7.15        1.32      8.96 o 
  -8  16   2        7.69       14.93     12.09 o 
  -6  16   2       26.30       14.22     11.02 o 
  -4  16   2       39.34       58.32     10.67 o 
  -2  16   2      243.30      256.02     17.07 o 
   0  16   2     1004.26     1130.74     52.63 o 
   2  16   2       27.42       29.51      9.25 o 
   4  16   2       47.91       65.78      9.91 o 
   6  16   2       30.64       35.31      9.87 o 
  -7  17   2       11.48       13.51     12.80 o 
  -5  17   2       71.19       62.94     12.45 o 
  -3  17   2      178.31      157.88     14.22 o 
  -1  17   2      486.79      524.84     28.09 o 
   1  17   2      753.59      775.16     40.54 o 
   3  17   2     1225.18     1141.77     61.87 o 
   5  17   2       31.96       29.11      8.86 o 
  -6  18   2       23.87       25.96     10.67 o 
  -4  18   2       13.84       15.29      9.25 o 
  -2  18   2      334.16      344.56     21.33 o 
   0  18   2       64.63       77.16     11.38 o 
   2  18   2      109.78      135.83     16.71 o 
   4  18   2       81.46       99.56     17.42 o 
   6  18   2       13.33       15.25      8.86 o 
  -7  19   2        0.70       -9.96      8.53 o 
  -5  19   2       56.33       63.65     13.51 o 
  -3  19   2      193.28      206.24     17.07 o 
  -1  19   2       78.17       87.47     11.73 o 
   1  19   2      474.22      476.48     29.16 o 
   3  19   2      256.00      214.41     21.33 o 
   5  19   2        9.50        2.49     12.45 o 
  -6  20   2       42.88       52.63     14.93 o 
  -4  20   2      200.39      195.57     18.13 o 
  -2  20   2      485.79      499.23     28.45 o 
   0  20   2      105.55      105.96     14.22 o 
   2  20   2      188.01      209.79     19.20 o 
   4  20   2      145.24      160.72     22.05 o 
   6  20   2       56.87       81.54     12.76 o 
  -7  21   2        2.71       -3.56      9.25 o 
  -1  21   2        1.64       -1.07      6.40 o 
   1  21   2       69.60       76.09     13.87 o 
   3  21   2      207.15      226.50     21.33 o 
   5  21   2       22.02       21.33     14.22 o 
  -6  22   2        6.10       -2.13      8.89 o 
  -4  22   2      112.24      132.99     15.29 o 
  -2  22   2      810.72      829.92     43.38 o 
   0  22   2        2.19       -6.04      7.11 o 
   2  22   2        7.00        5.69     10.67 o 
   4  22   2       27.81       34.85     14.93 o 
   6  22   2        6.80       -2.13     14.22 o 
  -7  23   2        5.65      -12.80     12.45 o 
  -5  23   2       71.76       76.81     15.29 o 
  -3  23   2       85.56       54.40     12.45 o 
  -1  23   2      137.65      149.34     16.00 o 
   1  23   2       55.59       64.36     14.93 o 
   3  23   2        4.81        3.20     12.09 o 
   5  23   2        8.82        7.82     13.51 o 
  -6  24   2        8.02        0.71      9.60 o 
  -4  24   2      107.63      103.47     15.65 o 
  -2  24   2      749.84      741.38     41.96 o 
   0  24   2       27.48       17.78     11.38 o 
   2  24   2       25.80       16.36     11.38 o 
   4  24   2       14.99        6.04     13.16 o 
  -5  25   2        6.40       19.20     11.02 o 
  -1  25   2       43.76       21.69     11.73 o 
   1  25   2        7.72       26.67     12.09 o 
   3  25   2        5.42       -1.07     11.02 o 
   5  25   2        3.83        2.13     14.22 o 
  -6  26   2        8.08        0.00     11.73 o 
  -4  26   2       14.74        2.84      8.53 o 
  -2  26   2      125.75       72.18     14.58 o 
   0  26   2      136.77      135.12     18.49 o 
   2  26   2       27.28        6.04     12.09 o 
   4  26   2       17.44       21.33     15.65 o 
  -5  27   2       30.36       34.49     12.09 o 
  -3  27   2        7.38      -11.38      8.89 o 
  -1  27   2      170.82      172.10     18.13 o 
   1  27   2      888.22      837.03     48.36 o 
   3  27   2       11.00       15.65     13.87 o 
   5  27   2        1.89       12.09     16.36 o 
  -4  28   2        0.66        6.40      9.25 o 
  -2  28   2       18.93       15.65     10.67 o 
   0  28   2      102.36      103.47     18.13 o 
   2  28   2       62.14       33.42     14.93 o 
   4  28   2        1.07       11.02     14.93 o 
  -5  29   2        9.90        3.56     10.31 o 
  -3  29   2        2.61       -6.76      9.25 o 
  -1  29   2       95.25      104.54     16.71 o 
   1  29   2      229.20      262.06     24.89 o 
   3  29   2       15.16       22.76     16.00 o 
  -4  30   2        7.49       16.36     10.67 o 
  -2  30   2       81.85       63.65     14.58 o 
   0  30   2       24.95       16.36     12.09 o 
   2  30   2       11.89       14.93     13.16 o 
   4  30   2       19.82       14.93     17.07 o 
  -3  31   2       26.20       24.18     12.80 o 
  -1  31   2       68.93       91.38     17.07 o 
   1  31   2       46.86       48.71     16.00 o 
   3  31   2       27.34       28.09     17.07 o 
  -4  32   2       37.41       39.47     13.87 o 
  -2  32   2       40.38       38.76     13.51 o 
   0  32   2       27.79       25.96     13.51 o 
   2  32   2        8.80        7.47     14.22 o 
  -3  33   2        2.87        2.84     11.02 o 
  -1  33   2        0.22       -4.62     11.02 o 
   1  33   2        4.35       -9.96     12.45 o 
   3  33   2        0.85       19.20     17.07 o 
  -2  34   2        1.46        4.98     11.38 o 
   0  34   2        1.14        7.47     13.51 o 
   2  34   2        0.76       13.51     15.65 o 
  -1  35   2        7.70        1.42     12.45 o 
   1  35   2       16.90       14.93     14.58 o 
   0  36   2        9.48       -3.56     13.51 o 
  -9   1   3       44.77       63.75     12.68 o 
  -7   1   3      221.15      191.02     14.71 o 
  -5   1   3      127.83      141.95     10.31 o 
  -3   1   3      309.71      266.96     28.98 o 
   1   1   3     1116.61     1121.85     50.14 o 
   3   1   3      159.41      182.39      9.43 o 
   5   1   3      332.71      330.85     15.46 o 
   7   1   3        6.37       10.31      9.05 o 
  -8   2   3        4.70        3.70      8.67 o 
  -6   2   3      335.09      324.52     38.05 o 
  -4   2   3      536.55      435.59     28.09 o 
  -2   2   3      201.25      201.38      8.29 o 
   0   2   3     1344.23     1360.09     57.60 o 
   2   2   3     1126.02     1234.22     57.96 o 
   4   2   3       45.26       35.05      6.79 o 
   6   2   3       73.32       59.39     10.18 o 
  -9   3   3        5.25       26.36     10.43 o 
  -7   3   3       48.88       70.92     16.71 o 
  -5   3   3        3.49       -2.13      7.11 o 
  -3   3   3     1033.46     1060.69     47.65 o 
  -1   3   3     2003.29     2015.43     83.56 o 
   1   3   3      467.05      471.85     23.47 o 
   3   3   3      285.25      284.36     10.58 o 
   5   3   3       57.86       74.12     15.47 o 
   7   3   3       16.76       23.95      9.51 o 
  -8   4   3        7.04       -3.41      8.29 o 
  -4   4   3      274.67      304.38     19.91 o 
  -2   4   3      470.38      498.17     23.47 o 
   0   4   3      331.16      324.64     17.07 o 
   2   4   3      832.26      853.75     41.25 o 
   4   4   3       59.21       57.13      6.60 o 
   6   4   3       14.83       14.72      8.29 o 
  -7   5   3       47.23       40.90      9.54 o 
  -5   5   3      159.34      156.81     14.93 o 
  -3   5   3       84.01       86.05      8.53 o 
  -1   5   3     2432.19     2537.42    105.96 o 
   1   5   3       20.93       27.38      6.04 o 
   3   5   3      164.19      169.53      7.92 o 
   5   5   3      176.97      151.64     10.19 o 
   7   5   3       29.17       37.26     10.18 o 
  -8   6   3        0.69       -1.97      6.97 o 
  -6   6   3       30.51       18.85     10.31 o 
  -4   6   3      682.30      756.32     37.69 o 
  -2   6   3     1406.60     1408.10     61.87 o 
   0   6   3      242.39      209.08     13.16 o 
   2   6   3       96.30      102.76     11.02 o 
   4   6   3      108.63      103.28      8.36 o 
   6   6   3       49.48       42.82      9.29 o 
  -7   7   3       32.12       17.42     10.67 o 
  -5   7   3      100.57      118.76     13.16 o 
  -3   7   3     1291.79     1382.49     63.29 o 
  -1   7   3      165.29      170.68     11.02 o 
   1   7   3      331.93      317.53     18.49 o 
   3   7   3       89.23      103.00      7.89 o 
   5   7   3       31.71       32.27      6.93 o 
   7   7   3        5.45       -0.71     12.09 o 
  -8   8   3        7.44       -4.62     12.80 o 
  -6   8   3       63.71       68.63     13.16 o 
  -4   8   3      436.27      483.94     26.67 o 
  -2   8   3     1063.62     1030.11     47.65 o 
   0   8   3      143.65      141.17     11.02 o 
   2   8   3      306.19      307.22     19.91 o 
   4   8   3       23.91       19.55      5.66 o 
   6   8   3       55.79       67.83     17.25 o 
  -7   9   3       58.14       74.67     15.29 o 
  -5   9   3       78.03       76.09     12.09 o 
  -3   9   3      108.61      121.25     10.67 o 
  -1   9   3     1958.41     1940.75     86.76 o 
   1   9   3      717.39      681.65     35.56 o 
   3   9   3       17.51       16.41      5.38 o 
   5   9   3      160.32      168.98     13.14 o 
   7   9   3       11.28       29.87     14.58 o 
  -8  10   3        7.94        3.56     10.31 o 
  -6  10   3       67.40       71.47     13.51 o 
  -4  10   3       24.90       34.14      8.18 o 
  -2  10   3      171.35      169.61     11.73 o 
   0  10   3      817.37      894.28     43.38 o 
   2  10   3      381.79      392.92     24.53 o 
   4  10   3      711.86      735.24     28.50 o 
   6  10   3      120.05      141.27     14.33 o 
  -7  11   3        6.03       -0.36     10.67 o 
  -5  11   3       83.60      102.41     13.87 o 
  -3  11   3      233.84      243.93     16.36 o 
  -1  11   3      878.86      952.24     45.16 o 
   1  11   3       92.36       98.14     11.38 o 
   3  11   3      196.81      205.53     18.49 o 
   5  11   3       57.36       55.60      9.80 o 
  -8  12   3       17.83       19.91     11.73 o 
  -6  12   3       15.99        7.82      9.60 o 
  -4  12   3       86.91      100.98     12.45 o 
  -2  12   3       36.23       34.85      7.11 o 
   0  12   3     1605.57     1821.63     80.01 o 
   2  12   3       62.68       76.45     11.73 o 
   4  12   3      647.13      573.55     37.34 o 
   6  12   3       38.74       44.74     10.42 o 
  -7  13   3       11.45       24.53     10.67 o 
  -5  13   3       53.69       64.72     12.09 o 
  -3  13   3      318.53      323.22     19.91 o 
  -1  13   3      220.97      230.06     15.65 o 
   1  13   3      505.87      494.97     28.45 o 
   3  13   3      483.61      462.96     30.58 o 
   5  13   3      140.93      103.47     18.85 o 
  -8  14   3       13.29       35.91     15.29 o 
  -6  14   3       12.61        1.42      9.96 o 
  -4  14   3       73.44       61.87     10.67 o 
  -2  14   3       19.80       12.09      6.04 o 
   0  14   3      199.32      199.84     15.29 o 
   2  14   3      996.87      878.64     47.29 o 
   4  14   3      107.04      122.68     18.49 o 
   6  14   3       14.25       11.44      8.70 o 
  -7  15   3       24.08       45.87     14.58 o 
  -5  15   3       47.21       36.27     11.02 o 
  -3  15   3      218.04      232.90     16.71 o 
  -1  15   3      367.82      351.67     21.33 o 
   1  15   3      598.05      569.99     33.42 o 
   3  15   3      604.38      568.57     36.62 o 
   5  15   3       76.86       51.56     15.65 o 
  -8  16   3       11.48        3.20     11.73 o 
  -6  16   3       36.07       12.80      9.25 o 
  -4  16   3       14.07        7.47      8.53 o 
  -2  16   3       93.34      100.27     11.02 o 
   0  16   3       64.68       70.76     11.02 o 
   2  16   3      193.31      189.88     17.42 o 
   4  16   3       95.99       88.18     17.07 o 
   6  16   3       16.49       12.09     13.51 o 
  -7  17   3        0.84       -7.11      8.18 o 
  -5  17   3      221.50      185.97     18.49 o 
  -3  17   3       45.41       54.76     10.31 o 
  -1  17   3      105.92      105.96     11.38 o 
   1  17   3       45.76       52.98     11.02 o 
   3  17   3      131.21      131.56     18.13 o 
   5  17   3        8.51       12.45     12.80 o 
  -6  18   3        3.13        2.84     10.67 o 
  -4  18   3      140.70      119.47     14.58 o 
  -2  18   3       47.81       79.29     11.73 o 
   0  18   3      393.46      343.13     23.82 o 
   2  18   3       13.22       10.31     10.31 o 
   4  18   3       49.94       79.65     16.36 o 
   6  18   3        9.78       24.53     15.65 o 
  -7  19   3        0.38       -3.91      9.60 o 
  -5  19   3      279.36      316.82     23.11 o 
  -3  19   3      131.41      133.70     14.58 o 
  -1  19   3      147.58      152.19     14.58 o 
   1  19   3      309.86      313.98     22.76 o 
   3  19   3      113.55      134.41     19.56 o 
   5  19   3       18.89        6.40     13.16 o 
  -6  20   3       72.02       23.47      9.96 o 
  -4  20   3      378.22      428.47     27.02 o 
  -2  20   3     1280.64     1364.71     65.78 o 
   0  20   3      120.31      143.30     16.71 o 
   2  20   3      184.76      148.99     17.42 o 
   4  20   3       75.09       68.63     17.07 o 
  -7  21   3        1.69        1.42     13.87 o 
  -5  21   3       38.97       40.89     11.73 o 
  -3  21   3      208.23      234.33     19.20 o 
  -1  21   3       25.81        0.36      8.53 o 
   1  21   3      333.81      313.98     24.53 o 
   3  21   3       47.86       52.63     14.93 o 
   5  21   3        9.83       13.87     13.87 o 
  -6  22   3       15.86       37.34     14.22 o 
  -4  22   3      184.29      228.28     19.91 o 
  -2  22   3      601.74      603.06     35.20 o 
   0  22   3        8.30       -6.04      8.89 o 
   2  22   3      112.04      130.14     18.85 o 
   4  22   3       33.71       19.56     13.87 o 
  -7  23   3        0.74      -12.45     10.67 o 
  -5  23   3      102.52       88.89     15.29 o 
  -3  23   3       21.92       22.05     10.67 o 
  -1  23   3       17.46        4.62      9.60 o 
   1  23   3      124.22      113.43     17.78 o 
   3  23   3      186.69      187.75     21.33 o 
   5  23   3        5.62        4.98     14.22 o 
  -6  24   3        9.24      -12.09     10.67 o 
  -4  24   3        4.80        1.78      9.60 o 
  -2  24   3       77.92       68.63     13.87 o 
   0  24   3      151.89      131.21     17.78 o 
   2  24   3       46.12       49.07     15.29 o 
   4  24   3       23.05        9.96     14.22 o 
  -5  25   3       13.08       25.60     12.45 o 
  -3  25   3      119.15       88.89     15.65 o 
  -1  25   3        7.60       14.58     10.31 o 
   1  25   3      114.87      105.96     18.13 o 
   3  25   3      182.28      161.08     23.47 o 
  -6  26   3       28.58       25.25     12.80 o 
  -4  26   3        6.73       -1.78      9.96 o 
  -2  26   3       39.82       41.60     12.80 o 
   0  26   3        3.27      -10.31     10.67 o 
   2  26   3       11.77       23.11     13.51 o 
   4  26   3       29.05       32.00     16.36 o 
  -5  27   3       19.35        5.69     12.45 o 
  -3  27   3       44.72       45.16     12.80 o 
  -1  27   3       19.97        9.25     11.02 o 
   1  27   3       23.90       27.74     13.87 o 
   3  27   3       20.91        6.76     14.93 o 
  -4  28   3       25.84       31.29     12.80 o 
  -2  28   3        2.05      -10.31      9.96 o 
   0  28   3      192.76      197.70     20.98 o 
   2  28   3        6.59       17.07     13.87 o 
   4  28   3       28.85       32.00     18.13 o 
  -5  29   3       11.25        5.69     13.16 o 
  -3  29   3       34.87       28.09     12.80 o 
  -1  29   3       21.89       42.31     13.51 o 
   1  29   3       84.01      108.10     19.91 o 
   3  29   3        5.08        0.36     14.93 o 
  -4  30   3       32.21       27.74     13.51 o 
  -2  30   3       82.17       74.67     16.00 o 
   2  30   3       10.26        6.76     13.87 o 
  -3  31   3       21.57       14.93     12.09 o 
  -1  31   3       11.79       -0.36     11.38 o 
   1  31   3       21.61       -1.07     12.80 o 
   3  31   3        1.53       -4.62     16.36 o 
  -4  32   3        8.85       -4.62     12.09 o 
  -2  32   3       35.12       18.85     12.45 o 
   0  32   3        3.02       -2.84     13.51 o 
   2  32   3        0.96       17.07     15.65 o 
  -3  33   3        8.66       -0.71     11.38 o 
  -1  33   3       16.11       29.16     14.93 o 
   1  33   3       72.69       71.47     18.13 o 
  -2  34   3       10.77       16.36     13.16 o 
   0  34   3        8.49       20.62     15.29 o 
  -1  35   3        4.67        9.96     14.58 o 
  -8   0   4       10.74       11.38     12.09 o 
  -6   0   4      218.25      215.48     20.27 o 
  -4   0   4      101.36      102.05     11.02 o 
  -2   0   4       44.52       46.23      4.62 o 
   6   0   4        3.83       13.16     11.73 o 
  -7   1   4      202.01      214.93     28.98 o 
  -5   1   4       59.69       52.81      7.79 o 
  -3   1   4       75.60       68.54      5.78 o 
   5   1   4       69.00       98.14     15.65 o 
  -8   2   4        5.30       14.35      9.15 o 
  -6   2   4      156.83      141.66     30.22 o 
  -4   2   4       91.28       94.97      7.89 o 
  -2   2   4      571.69      547.14     18.10 o 
   0   2   4      325.66      353.45     17.78 o 
   2   2   4      276.69      280.91     18.13 o 
   6   2   4       31.08       45.31     10.41 o 
  -7   3   4       87.85       97.63     12.15 o 
  -5   3   4       56.30       58.54      7.92 o 
  -3   3   4      786.41      868.98     32.89 o 
  -1   3   4     3108.69     3289.47    136.90 o 
   1   3   4       50.18       57.96      7.82 o 
   3   3   4      147.58      136.54     13.87 o 
   5   3   4      402.00      427.41     27.02 o 
  -8   4   4       17.03       27.18      9.87 o 
  -6   4   4      286.53      249.62     22.05 o 
  -4   4   4      776.92      785.48     39.11 o 
  -2   4   4      966.31     1061.53     32.93 o 
   0   4   4      107.87      109.52      9.96 o 
   2   4   4       37.74       32.71      7.82 o 
   6   4   4       31.71       16.36     12.45 o 
  -7   5   4      131.10      143.52     34.14 o 
  -5   5   4        2.99       -4.98      6.40 o 
  -3   5   4     1650.58     1715.32     76.09 o 
  -1   5   4     9596.87    10030.55    408.92 o 
   1   5   4      165.45      166.77     12.80 o 
   3   5   4      182.25      166.06     16.00 o 
   5   5   4       51.69       89.96     15.29 o 
  -8   6   4        2.40        5.64     11.02 o 
  -6   6   4        6.92        8.53      9.60 o 
  -4   6   4      583.58      576.04     31.65 o 
  -2   6   4     1789.42     1974.18     83.92 o 
   0   6   4      295.69      257.44     16.71 o 
   2   6   4      316.84      347.05     21.69 o 
   4   6   4       77.59       77.52     14.93 o 
  -7   7   4       17.03        9.45      9.96 o 
  -5   7   4       79.99      106.67     13.51 o 
  -3   7   4       79.08       77.87      9.25 o 
  -1   7   4     4447.57     4620.05    194.50 o 
   1   7   4      376.69      357.36     21.33 o 
   3   7   4        5.44       -1.78      7.47 o 
  -8   8   4        3.77        7.21     14.58 o 
  -6   8   4       44.02       55.83     13.16 o 
  -4   8   4      417.32      417.45     24.53 o 
  -2   8   4      437.09      433.81     22.76 o 
   0   8   4      822.30      790.45     39.47 o 
   2   8   4       42.42       41.60      9.60 o 
   4   8   4       61.82       54.05     13.87 o 
  -7   9   4        9.69        1.78      9.25 o 
  -5   9   4      137.93      160.01     14.93 o 
  -3   9   4       79.65       81.43      9.96 o 
  -1   9   4      193.20      202.68     13.87 o 
   1   9   4        6.26        6.40      6.04 o 
   3   9   4      201.65      202.68     18.49 o 
   5   9   4       99.94      106.32     17.78 o 
  -8  10   4       22.78       41.25     14.58 o 
  -6  10   4       26.47       25.25     11.73 o 
  -4  10   4       67.68       72.18     10.67 o 
  -2  10   4      514.22      552.57     27.38 o 
   0  10   4      139.96      126.94     11.73 o 
   2  10   4      489.76      448.74     27.38 o 
   4  10   4      437.30      444.47     30.94 o 
  -7  11   4       20.43       44.45     14.58 o 
  -5  11   4       25.54       31.65     10.31 o 
  -3  11   4       46.40       51.20      8.89 o 
  -1  11   4      128.24      128.01     11.02 o 
   1  11   4       43.69       48.71      9.25 o 
   3  11   4      481.57      468.65     31.29 o 
   5  11   4       42.03       53.34     15.29 o 
  -8  12   4        1.96       -6.04      8.89 o 
  -6  12   4        0.62       -3.20      9.60 o 
  -4  12   4       45.02       53.69     10.31 o 
  -2  12   4       25.36       27.74      6.76 o 
   0  12   4      238.43      230.06     16.36 o 
   2  12   4      923.69      852.68     46.58 o 
   4  12   4      602.97      551.15     37.34 o 
  -7  13   4       16.88        8.89      9.96 o 
  -5  13   4       55.43       62.58     12.45 o 
  -3  13   4       85.43       89.61     11.02 o 
  -1  13   4      133.37      110.23     11.38 o 
   1  13   4      100.96      120.19     13.87 o 
   3  13   4      130.51      132.28     17.42 o 
   5  13   4      102.47      116.99     19.56 o 
  -8  14   4        3.67       18.13     13.16 o 
  -6  14   4       42.32       23.82     10.67 o 
  -4  14   4      194.19      196.28     16.36 o 
  -2  14   4       47.40       57.25      9.60 o 
   0  14   4      213.19      241.08     17.07 o 
   2  14   4      258.61      251.04     20.62 o 
   4  14   4        8.31        5.69     10.67 o 
  -7  15   4       10.27       -7.47     11.73 o 
  -5  15   4       43.25       32.00     10.67 o 
  -3  15   4      158.28      168.54     14.58 o 
  -1  15   4        7.31       11.73      7.11 o 
   1  15   4      629.11      611.24     35.56 o 
   3  15   4      166.19      167.48     18.49 o 
   5  15   4       24.91       28.45     14.22 o 
  -6  16   4       49.48       49.78     13.87 o 
  -4  16   4       93.36       87.83     13.51 o 
  -2  16   4      252.40      277.00     19.20 o 
   0  16   4      115.54      120.54     14.58 o 
   2  16   4       19.67       11.02      9.96 o 
   4  16   4       18.18       14.22     11.38 o 
  -7  17   4        0.20       -2.84      9.96 o 
  -5  17   4        8.19       -0.36      9.25 o 
  -3  17   4      236.80      219.39     17.78 o 
  -1  17   4      130.25      134.76     13.87 o 
   1  17   4      688.01      705.47     39.11 o 
   3  17   4       73.59      102.41     17.07 o 
   5  17   4       24.63       35.56     14.58 o 
  -6  18   4        5.34       -0.71      8.89 o 
  -4  18   4        6.55       -9.60      8.53 o 
  -2  18   4      353.15      386.52     23.82 o 
   0  18   4      194.71      175.30     16.71 o 
   2  18   4      124.47      155.39     18.85 o 
   4  18   4        7.83        7.47     11.38 o 
  -7  19   4        2.02       -5.33      9.25 o 
  -5  19   4       36.23       20.62     10.67 o 
  -3  19   4      680.84      725.38     39.11 o 
  -1  19   4       59.94       85.34     13.16 o 
   1  19   4        2.17       -1.42      8.53 o 
   3  19   4      112.91      112.72     18.49 o 
   5  19   4       26.16       36.98     16.00 o 
  -6  20   4       10.16       18.85     12.09 o 
  -4  20   4       10.61       10.67      9.96 o 
  -2  20   4        2.56       -4.98      8.53 o 
   0  20   4       11.86       -1.07      9.25 o 
   2  20   4       13.63        1.07     10.31 o 
   4  20   4       36.35       27.02     14.22 o 
  -7  21   4        3.50      -10.31     13.16 o 
  -5  21   4       92.13      103.83     16.71 o 
  -3  21   4      526.56      598.09     35.56 o 
  -1  21   4       48.83       34.49     12.09 o 
   1  21   4        9.44        6.04     11.38 o 
   3  21   4       84.44      116.63     19.56 o 
   5  21   4        2.62       -9.60     13.16 o 
  -6  22   4       13.15        0.36     12.45 o 
  -4  22   4       46.34       44.45     12.80 o 
  -2  22   4      178.46      183.48     17.42 o 
   0  22   4       23.17       14.58     11.73 o 
   2  22   4      118.19      106.32     18.13 o 
   4  22   4       10.85        8.89     14.22 o 
  -5  23   4       84.23       97.78     16.71 o 
  -3  23   4       57.59       40.54     12.80 o 
  -1  23   4       38.55       33.42     13.16 o 
   1  23   4       60.45       55.11     14.22 o 
   3  23   4       49.40       67.20     17.78 o 
  -6  24   4       15.79        6.04     12.45 o 
  -4  24   4        0.73      -13.51      9.60 o 
  -2  24   4      122.61      130.14     17.42 o 
   0  24   4      134.09      123.39     18.49 o 
   2  24   4       69.82       69.34     16.36 o 
   4  24   4       10.24       10.31     15.29 o 
  -5  25   4       93.87      129.43     19.56 o 
  -3  25   4       72.49       49.07     13.87 o 
  -1  25   4       32.09       20.27     12.09 o 
   1  25   4       11.68       -3.56     11.02 o 
   3  25   4        6.78       -3.56     13.16 o 
  -6  26   4        5.69       -0.36     12.45 o 
  -4  26   4        0.61       -7.82     10.31 o 
  -2  26   4       44.61       38.76     13.16 o 
   0  26   4       56.07       38.76     14.93 o 
   2  26   4        3.26        4.27     13.16 o 
  -5  27   4        9.28        8.53     12.80 o 
  -3  27   4       83.67       81.07     16.00 o 
  -1  27   4       31.83       21.33     12.80 o 
   1  27   4        8.42       11.02     13.16 o 
   3  27   4       17.63        4.98     14.58 o 
  -4  28   4       16.94        1.07     11.38 o 
  -2  28   4       27.30       34.49     13.51 o 
   0  28   4       99.80      102.41     18.49 o 
   2  28   4        9.46       12.09     14.58 o 
  -5  29   4       15.87       -3.91     13.16 o 
  -3  29   4       25.15       14.58     12.45 o 
  -1  29   4       27.34        8.53     13.16 o 
   1  29   4       94.79       71.83     18.49 o 
  -4  30   4        8.31      -13.51     11.02 o 
  -2  30   4       52.38       50.85     15.29 o 
   0  30   4      174.07      193.79     22.05 o 
   2  30   4        5.04       14.93     17.07 o 
  -3  31   4        9.32      -12.45     10.31 o 
  -1  31   4       27.57       16.71     14.22 o 
   1  31   4       44.50       39.11     16.36 o 
  -2  32   4        5.85        3.20     12.45 o 
   0  32   4       55.72       58.67     17.78 o 
  -1  33   4       32.46       11.38     14.93 o 
  -7   1   5      275.99      292.80     63.12 o 
  -8   2   5       15.77       25.21      8.90 o 
  -6   2   5      145.46      130.85     16.36 o 
  -7   3   5       22.12       29.87     12.09 o 
  -8   4   5        4.39        8.18     10.67 o 
  -6   4   5       50.63       60.80     12.45 o 
  -7   5   5        4.72       -5.33     11.02 o 
  -5   5   5       10.31       19.56      8.18 o 
  -8   6   5       10.48        3.20     12.45 o 
  -6   6   5       27.84       33.42     11.38 o 
  -7   7   5       34.29       10.31     11.38 o 
  -5   7   5        9.58        6.04      7.47 o 
  -8   8   5        1.44      -11.02      9.25 o 
  -6   8   5       31.70       19.20     10.31 o 
  -4   8   5      258.03      272.73     18.13 o 
  -7   9   5       44.76       32.71     12.09 o 
  -5   9   5       94.30       73.60     12.09 o 
  -8  10   5        2.79       15.29     11.38 o 
  -6  10   5       18.79        0.00      8.89 o 
  -4  10   5      288.71      279.84     18.85 o 
  -7  11   5       18.64       22.76     12.09 o 
  -5  11   5       47.85       63.65     11.73 o 
  -3  11   5       98.33       94.23     10.67 o 
  -8  12   5        7.29        3.20     13.51 o 
  -6  12   5       12.95       11.73     10.67 o 
  -4  12   5       81.72       87.12     12.09 o 
  -7  13   5        5.25       -0.71      9.96 o 
  -5  13   5       47.92       61.16     12.45 o 
  -3  13   5        1.32       -0.36      6.76 o 
  -6  14   5       60.83       36.98     12.45 o 
  -4  14   5        1.72       -9.60      7.11 o 
  -2  14   5       22.14       26.31      8.53 o 
  -7  15   5        6.28        2.49     10.31 o 
  -5  15   5       89.18       82.14     14.22 o 
  -3  15   5       54.57       75.74     11.73 o 
  -6  16   5       67.45       78.58     15.65 o 
  -4  16   5      145.76      161.79     16.00 o 
  -2  16   5      140.51      144.72     14.22 o 
  -7  17   5       11.53       20.27     13.51 o 
  -5  17   5      113.45       90.32     14.93 o 
  -3  17   5      322.01      338.51     23.11 o 
  -1  17   5      126.95      130.14     15.29 o 
  -6  18   5        1.56      -12.80      8.53 o 
  -4  18   5      120.55      101.70     15.29 o 
  -2  18   5       98.54      123.39     14.93 o 
  -7  19   5        0.14      -16.53     11.02 o 
  -5  19   5       67.77       61.87     14.22 o 
  -3  19   5      293.63      316.47     22.76 o 
  -1  19   5        1.79      -12.27      8.18 o 
  -6  20   5       10.71        7.82     11.02 o 
  -4  20   5        5.72       -1.07      9.96 o 
  -2  20   5       41.64       34.85     12.45 o 
  -5  21   5        2.09       -5.69     10.31 o 
  -3  21   5      111.18      116.99     17.07 o 
  -1  21   5       49.41       14.58     11.73 o 
  -6  22   5       30.42       19.20     12.09 o 
  -4  22   5       32.32       14.22     11.73 o 
  -2  22   5        8.93        2.49      9.96 o 
   0  22   5       41.43       16.00     11.38 o 
  -5  23   5       33.68       33.78     13.51 o 
  -3  23   5       47.84       45.51     13.51 o 
  -1  23   5       73.19       55.83     13.51 o 
  -6  24   5       21.47        4.27     12.45 o 
  -4  24   5        0.24       -6.40     10.31 o 
  -2  24   5       70.14       68.98     14.58 o 
   0  24   5       26.17       18.85     12.09 o 
  -5  25   5       41.89       52.27     14.93 o 
  -3  25   5        4.57        1.78     11.02 o 
  -1  25   5        6.93      -15.47     10.31 o 
   1  25   5       18.42       19.20     12.45 o 
  -4  26   5        1.34        7.11     11.38 o 
  -2  26   5       66.51       65.07     14.93 o 
   0  26   5        1.58      -13.51     10.67 o 
  -5  27   5       17.27       21.69     13.51 o 
  -3  27   5       30.64       29.16     13.51 o 
  -1  27   5        5.08       -2.49     11.02 o 
   1  27   5        1.59       -2.49     12.09 o 
  -4  28   5       17.06       20.98     13.51 o 
  -2  28   5       11.12       13.51     12.45 o 
   0  28   5        2.45      -10.31     11.38 o 
  -3  29   5       24.39       23.82     13.51 o 
  -1  29   5        5.79        0.71     13.16 o 
   1  29   5        8.65       11.38     13.87 o 
  -2  30   5        0.06       -9.60     12.09 o 
   0  30   5       36.65       32.36     16.00 o 
  -1  31   5       51.56       33.07     17.07 o 
                                                 
